# Supplementary material for: Heterogenous Nuclear Ribonucleoprotein H1 Promotes Colorectal Cancer Progression through the Stabilization of mRNA of Sphingosine-1-Phosphate Lyase 1
Source: Int J Mol Sci. 2020 Jun 25;21(12):4514. doi: 10.3390/ijms21124514 (PMC7350029; doi:10.3390/ijms21124514)
Supplement: Supplementary file 1 [file ijms-21-04514-s001.zip]

Archive with 13 entries (12 files):
- supplementary files/
- supplementary files/Supplementary Figure1.tiff
- __MACOSX/supplementary files/._Supplementary Figure1.tiff
- supplementary files/Supplementary Figure3.tiff
- __MACOSX/supplementary files/._Supplementary Figure3.tiff
- supplementary files/Supplementary Figure2.tiff
- __MACOSX/supplementary files/._Supplementary Figure2.tiff
- supplementary files/Supplementary Table 1.xls
- __MACOSX/supplementary files/._Supplementary Table 1.xls
- supplementary files/Supplementary Table 3.xls
- __MACOSX/supplementary files/._Supplementary Table 3.xls
- supplementary files/Supplementary Table 2.xls
- __MACOSX/supplementary files/._Supplementary Table 2.xls
