# Supplementary material for: Heterogenous Nuclear Ribonucleoprotein H1 Promotes Colorectal Cancer Progression through the Stabilization of mRNA of Sphingosine-1-Phosphate Lyase 1
Source: Int J Mol Sci. 2020 Jun 25;21(12):4514. doi: 10.3390/ijms21124514 (PMC7350029; doi:10.3390/ijms21124514)
Supplement: Supplementary file 1 [file ijms-21-04514-s001.zip › supplementary files/Supplementary Table 1.xls]

## Sheet: IgG vs. hnRNP H subexperime...
	IP-transcriptome analysis (hnRNP H1/ IgG)				IP-transcriptome analysis (hnRNP H1/ IgG)				IP-transcriptome analysis (hnRNP H1/ IgG)				IP-transcriptome analysis (hnRNP H1/ IgG)				IP-transcriptome analysis (hnRNP H1/ IgG)				IP-transcriptome analysis (hnRNP H1/ IgG)				IP-transcriptome analysis (hnRNP H1/ IgG)				IP-transcriptome analysis (hnRNP H1/ IgG)				IP-transcriptome analysis (hnRNP H1/ IgG)				IP-transcriptome analysis (hnRNP H1/ IgG)				IP-transcriptome analysis (hnRNP H1/ IgG)
ID	Fold change	p value		ID	Fold change	p value		ID	Fold change	p value		ID	Fold change	p value		ID	Fold change	p value		ID	Fold change	p value		ID	Fold change	p value		ID	Fold change	p value		ID	Fold change	p value		ID	Fold change	p value		ID	Fold change	p value
A4GALT	8.36395	0.000282073		BIN1	3.67352	0.000562145		CLK4	11.4762	1.63287e-05		EPHA2	3.50907	2.26433e-06		HEBP1	2.28387	0.0120261		LRRC8D	3.35157	0.0037106		NPR3	3.05436	0.0082955		PSMC1	6.16086	0.000233631		RP1-92O14.3	9.50847	0.00360716		ST3GAL3	5.71723	0.00423784		UBE4A	3.51137	0.00285348
AAAS	3.49407	0.000532419		BIN3	3.67734	0.00030542		CLMN	2.56451	0.0161042		EPHA4	4.52468	0.00204982		HECA	2.12113	0.00127909		LRRC8E	15.9788	2.11995e-07		NPRL2	3.42853	6.90766e-05		PSMC3	6.37784	1.87285e-05		RP1L1	13.7093	0.00452593		ST3GAL4	7.21605	0.00103814		UBE4B	4.09318	1.84999e-05
AACS	8.21732	0.00258186		BIRC2	3.30024	0.0030031		CLN3	2.34804	0.0013412		EPHB2	27.1757	4.67732e-05		HECTD1	5.9932	0.00159109		LRRCC1	6.73569	0.000893864		NPRL3	2.02635	0.00294017		PSMC3IP	11.8608	4.47637e-07		RP2	2.81347	0.00022182		ST3GAL6	6.60711	4.37789e-05		UBFD1	3.35959	0.000559274
AACSP1	54.6052	0.000327529		BIRC3	2.06095	0.0111864		CLN6	7.51638	0.00117243		EPHB3	2.90054	0.0166298		HECTD2	2.81494	0.0098394		LRRFIP1	3.92911	0.000994653		NPTN	3.6821	0.000315303		PSMC4	2.26431	0.000510867		RP3-340N1.2	9.3619	0.0103875		ST3GAL6-AS1	32.0908	0.00810632		UBIAD1	2.22142	0.00584573
AADAC	23.2171	0.00773495		BIRC5	4.02964	0.000277579		CLN8	13.4733	7.07905e-05		EPHB4	3.57498	0.000164623		HECTD3	2.0168	0.015708		LRRFIP2	10.404	9.8522e-05		NPTXR	3.00785	0.00812285		PSMC5	9.28236	2.05483e-05		RP3-341D10.4	5.37737	0.0161106		ST5	3.40311	0.00481882		UBL3	8.01848	2.77684e-05
AADAT	3.97656	0.00172018		BIRC6	7.18827	0.00178401		CLNS1A	3.79182	0.000754228		EPHB6	13.7463	2.32623e-07		HECW1	3.79522	0.00545489		LRRIQ1	10.4829	0.0243549		NPY6R	3.89488	0.0489586		PSMC6	4.4783	3.43317e-05		RP3-399L15.3	4.83539	0.00469333		ST6GAL1	2.07771	0.0118559		UBL4A	2.55858	0.000182848
AAED1	2.70878	0.0168701		BIVM	9.26182	0.00184837		CLOCK	7.75342	0.00128135		EPHX2	4.10767	0.00300953		HECW2	4.81637	0.00209084		LRRK1	6.07245	0.00277076		NQO2	2.69583	0.000489533		PSMD1	3.94495	0.000860875		RP3-402G11.5	5.79357	0.00384906		ST6GALNAC2	7.4683	0.000762063		UBLCP1	2.94241	0.000259825
AAGAB	11.3864	0.00013817		BLCAP	5.24686	6.21003e-08		CLPTM1L	3.54792	2.28945e-06		EPM2A	5.56404	0.00555223		HELB	8.39567	0.000223095		LRRN2	4.4045	0.0298909		NR1D2	31.1451	0.000206766		PSMD11	3.53866	0.000585329		RP3-460G2.2	2.14052	0.0317561		ST6GALNAC3	6.12459	0.0361679		UBN1	6.8464	5.0239e-06
AAK1	3.37088	0.000515274		BLK	2.84778	0.0110559		CLPX	15.273	0.000740599		EPM2AIP1	2.11549	0.00283643		HELLS	8.04689	0.000926038		LRRN4CL	6.63742	0.0113903		NR1H3	6.027	0.00312219		PSMD12	4.9232	0.00063249		RP3-475N16.1	11.4232	0.0424793		ST6GALNAC4	2.22731	0.0202753		UBN2	6.93971	0.000768531
AAMP	10.2966	2.63366e-06		BLM	4.89045	0.00539068		CLSPN	7.70114	0.000166457		EPN2	5.47272	0.000953482		HELQ	2.61736	0.00496142		LRSAM1	4.40021	0.00377667		NR1I3	4.43562	0.0437303		PSMD13	11.6681	1.06597e-07		RP3-510D11.1	8.73236	0.0311254		ST6GALNAC6	7.78137	0.000132726		UBOX5	3.55796	0.000463733
AARS	3.37964	0.000123312		BLMH	17.6841	6.77745e-05		CLSTN1	2.22929	0.00101998		EPN3	2.47181	0.0402101		HELZ	10.1837	0.000936457		LRWD1	12.154	1.6738e-05		NR2C1	3.94334	0.000102634		PSMD14	2.50975	0.00060138		RP4-564F22.2	5.22545	0.00105949		ST7	3.36286	0.000415446		UBP1	14.4486	0.000205528
AARS2	13.9734	1.53702e-05		BLOC1S2	10.7729	0.000463108		CLSTN3	20.1321	4.90262e-05		EPOR	3.45342	0.000361821		HEMK1	9.13223	0.00088449		LSG1	5.05346	6.96044e-05		NR2C2	3.32226	0.0055776		PSMD2	7.65456	2.35986e-05		RP4-564F22.5	10.722	0.00107939		ST7L	3.62229	0.0129321		UBQLN1	16.0135	0.000229728
AARSD1	11.2372	8.51608e-05		BLVRA	7.49401	1.87826e-06		CLTA	2.16335	0.00686976		EPPK1	3.51085	8.31868e-05		HERC1	6.88828	0.000633679		LSM1	4.76114	0.000655323		NR2C2AP	13.3975	0.000319189		PSMD3	6.81536	1.38486e-06		RP4-594I10.3	4.87626	0.0271396		STAC3	44.1246	0.000155999		UBQLN4	5.48469	0.00017165
AASDH	6.60435	0.000147768		BLVRB	2.42606	0.00783392		CLTB	4.30202	0.000720166		EPRS	2.74392	0.000647649		HERC2	8.11151	1.28871e-05		LSM11	4.19948	0.000249223		NR2F1	11.9031	3.00805e-05		PSMD4	13.6115	4.59166e-07		RP4-614O4.11	7.37716	0.0366547		STAG1	4.46293	0.00143281		UBR1	4.96802	0.00114977
AASDHPPT	2.46077	0.00428648		BMF	4.5858	0.0142854		CLTCL1	8.54823	0.000237039		EPS15	2.23993	0.00268014		HERC2P2	9.51874	0.00122066		LSM12	4.06045	2.54168e-05		NR2F2	2.06048	0.000709504		PSMD6	2.75044	0.00176049		RP4-669P10.18	32.8699	0.0391779		STAG2	7.02259	0.0015204		UBR2	5.16203	0.000447704
AASS	28.6973	0.000887737		BMI1	3.06858	0.00352682		CLUAP1	3.3872	0.000704242		EPS15L1	2.6954	0.00113758		HERC2P3	7.3958	0.00859576		LSM14A	21.9965	8.15903e-05		NR2F6	2.05788	0.0125431		PSMD7	12.4388	6.27221e-05		RP4-694B14.5	7.23229	0.00572091		STAG3L3	21.2525	0.000947261		UBR3	5.19511	0.00204965
AATF	25.7531	5.5404e-06		BMP1	10.8905	6.54428e-05		CLYBL	3.27566	0.038778		EPS8	2.39749	0.0015115		HERC2P9	10.0428	0.00321268		LSM14B	32.1754	1.49563e-05		NR3C1	4.3971	0.000796785		PSMD8	3.12479	0.000829641		RP4-697K14.7	3.24041	0.000147775		STAG3L4	7.54109	0.0073186		UBR4	4.19789	0.00081845
AATK	11.2255	0.00225605		BMP2K	6.39904	0.00350574		CMAS	18.2733	0.000109616		EPS8L1	14.1389	0.000338367		HERC3	10.8269	0.00544015		LSM3	2.3914	0.00220154		NR4A1	7.49824	1.06591e-05		PSMD9	8.26845	5.6654e-05		RP4-717I23.3	13.6687	0.0045007		STAM	4.5743	0.000166558		UBR5	10.6823	0.000612524
ABAT	9.56023	0.00151832		BMP4	7.06234	4.29448e-06		CMC1	5.27572	0.00516925		EPS8L2	3.71818	0.000696997		HERC4	6.10797	0.00383851		LSM6	7.88276	0.000295772		NR4A2	3.37269	0.00113333		PSME1	2.29262	0.00546418		RP4-734P14.4	7.06309	0.0018117		STAM2	2.9894	0.00350849		UBTD2	18.3685	0.000102397
ABC12-49244600F4.3	17.5045	0.00172121		BMP6	7.50557	0.0458371		CMC2	3.9793	0.00107546		EPT1	5.06881	0.00146575		HERC5	2.35904	0.0465983		LSMD1	2.6314	0.00489635		NR4A3	4.08793	0.00381091		PSME2	3.34775	0.000380336		RP4-751H13.6	6.99041	0.0293782		STAMBP	3.93247	0.00172986		UBTF	9.85557	3.11493e-08
ABC7-42389800N19.1	13.9116	9.58797e-05		BMP7	2.88246	0.000766709		CMIP	9.01749	7.572e-07		EPX	4.82137	0.0144388		HERC6	3.77652	0.0165636		LSS	9.01601	8.80717e-06		NR5A2	3.10919	0.0241323		PSME3	3.38443	0.00126813		RP4-758J18.2	29.2151	2.33329e-06		STAMBPL1	3.59987	0.00856758		UBXN1	14.5826	2.70541e-06
ABCA12	8.27461	0.00465979		BMP8A	6.89117	0.00204832		CMPK1	4.71666	0.000163949		ERBB2	2.86106	2.18387e-05		HERPUD2	2.75986	0.00155745		LTA4H	2.67461	0.0126215		NR6A1	9.65051	0.000189394		PSME4	22.8321	0.000469694		RP4-773N10.5	12.6455	0.000541607		STARD13	3.19194	0.00175723		UBXN11	13.0901	6.70585e-06
ABCA2	4.8343	0.000155769		BMPR1A	10.2092	0.000266471		CMTM4	3.9584	0.000399549		ERBB2IP	9.60496	0.000307934		HES2	6.21212	0.00236306		LTB4R	24.4694	6.11131e-05		NRARP	2.67249	0.0113839		PSMG1	17.492	7.3227e-05		RP4-785G19.5	5.13114	0.00236302		STARD3	4.10214	0.000610151		UBXN2A	5.35729	0.000458077
ABCA5	8.22991	0.00131838		BMPR2	2.84689	0.0152502		CMTM6	11.0756	0.0028652		ERBB3	2.56957	0.0201827		HES6	4.68079	0.00437701		LTBP2	3.56885	0.0142707		NRAS	4.05149	0.00428982		PSMG3	2.96067	0.000122256		RP4-791M13.3	12.6236	0.017542		STARD3NL	2.09654	0.0370081		UBXN2B	2.24865	0.00438186
ABCA7	4.07787	0.000764835		BMS1	6.06877	0.000311174		CMTM7	3.79133	0.00745649		ERC1	3.52597	0.00223481		HEXA	6.54922	0.0022053		LTBP3	4.58837	0.00028805		NRBF2	2.19031	0.012961		PSMG4	20.2722	0.000722671		RP4-798A10.2	28.4731	0.00125421		STARD5	7.95895	0.00249672		UBXN4	4.20521	0.00348664
ABCB1	3.79834	0.0460062		BMS1P1	17.8655	0.000771167		CMYA5	9.65495	0.0403398		ERCC1	4.13755	9.77e-05		HEXDC	3.56711	0.0126361		LTBP4	5.1548	0.000112844		NRBP1	2.54753	0.00445347		PSORS1C1	13.3607	0.000102083		RP4-798C17.5	17.02	0.00594427		STARD7	2.21094	0.000432808		UBXN7	23.121	0.000530086
ABCB10	2.64813	0.0015285		BMS1P2	3.29101	0.0319275		CNBP	3.61088	0.000304242		ERCC2	5.84514	3.76879e-05		HEXIM1	37.5619	1.20437e-05		LTBR	15.7045	2.65425e-06		NRBP2	6.85713	0.00035494		PSPC1	7.1405	3.74837e-05		RP4-798C17.6	12.8839	0.00160165		STARD9	9.95953	0.00289398		UBXN8	2.90132	0.000836885
ABCB6	6.89332	0.000569408		BMS1P4	63.9222	0.0204818		CNDP2	3.55185	0.000295819		ERCC3	8.62383	8.22923e-06		HEXIM2	3.05561	0.000864375		LTK	8.98343	0.00261298		NRD1	7.19611	0.000493346		PSPC1-OT1	7.78616	0.0461437		RP4-816N1.6	11.1511	0.0443597		STAT1	2.88867	0.00276892		UCHL5	9.86626	0.00163019
ABCB7	4.77523	0.000696093		BMS1P6	3.31702	0.0101004		CNEP1R1	3.94259	0.00263302		ERCC4	3.13762	0.0138171		HFE	3.84985	0.00334177		LTN1	11.3233	0.00493703		NREP	7.85873	0.00517112		PSPH	3.2384	0.000203876		RP5-1024G6.5	6.33505	0.0469848		STAT2	5.64162	0.00263839		UCK1	4.59081	1.18641e-06
ABCB8	4.09247	0.000930707		BNIP1	4.38402	0.0159898		CNIH2	14.107	0.00520969		ERCC5	7.9541	0.000403588		HFM1	20.0043	0.0333077		LTV1	5.54338	9.59982e-05		NRF1	9.52466	5.41734e-06		PSPN	6.77684	0.00414321		RP5-1028K7.3	3.77063	0.00378476		STAT3	3.45401	0.000114162		UCK2	8.83172	0.000239336
ABCB9	7.89987	1.60684e-05		BNIP2	10.127	3.23482e-06		CNIH4	4.84829	0.00234808		ERCC6	24.7649	9.32425e-05		HGSNAT	4.88721	0.00277901		LUC7L	6.38149	3.46702e-06		NRG2	4.71126	0.0150476		PSRC1	5.46906	0.000646909		RP5-1073O3.5	4.01719	0.0191827		STAT5B	9.32242	0.000575708		UCN	4.99438	0.00124541
ABCC1	2.88453	0.00031758		BNIP3L	2.83228	0.0226774		CNKSR3	9.98727	2.15774e-05		ERCC6L2	6.05487	0.000941525		HHAT	6.85503	0.0333616		LUC7L2	16.8838	2.24202e-05		NRG4	14.6342	0.00232077		PSTK	6.82908	0.000107283		RP5-1086D14.1	25.7736	0.0423838		STAT6	14.1549	2.03366e-05		UEVLD	4.13523	6.90166e-05
ABCC10	4.48532	0.000620751		BNIPL	16.5109	0.045773		CNNM2	2.5825	0.00165092		ERCC8	2.96879	0.00155834		HHEX	3.81285	0.00243661		LUC7L3	6.73103	0.000979047		NRGN	2.81758	0.00183076		PSTPIP2	2.09193	0.0278714		RP5-1091N2.2	16.8071	0.00100042		STAU2	3.93899	0.00222284		UFC1	3.78121	0.00197212
ABCC11	14.0275	0.0022708		BOC	2.3916	0.016148		CNNM3	4.35925	0.00101969		ERF	20.2265	3.24931e-06		HHIP	24.5696	0.0120546		LUZP1	3.15643	0.0033379		NRIP1	4.45342	0.0015787		PTAFR	4.61205	0.00919394		RP5-1103G7.4	13.8258	0.000872088		STBD1	25.6616	0.000254382		UFD1L	2.56723	0.00177893
ABCC2	7.65727	0.00345052		BOD1	2.79744	0.000289602		CNNM4	2.88592	0.0200231		ERGIC1	8.24687	6.64098e-05		HIAT1	5.14587	0.000824384		LVRN	5.68927	0.0169858		NRM	4.52848	0.000476502		PTAR1	8.26984	0.00123831		RP5-1112D6.4	17.4922	0.00333482		STC2	35.6954	1.36814e-06		UFL1	6.34443	0.0028265
ABCC3	6.02515	6.49801e-05		BOD1L1	10.1971	0.00144275		CNO	2.60513	0.0313584		ERGIC2	2.66087	0.000341034		HIATL2	5.90313	0.00179198		LY6G6E_1	4.16192	0.0135854		NRP1	3.48651	0.00233956		PTBP2	11.9206	0.00569472		RP5-1142A6.3	3.82562	0.0351592		STEAP1B	11.4232	0.0424793		UFM1	3.39903	0.0195816
ABCC4	3.51181	0.000733174		BOK	3.77278	0.00162331		CNOT1	3.29842	0.003579		ERGIC3	2.58363	0.000980536		HIBADH	4.64775	0.000350615		LYAR	6.80727	2.53253e-06		NRP2	4.80235	0.0224383		PTBP3	7.73879	0.00341718		RP5-1158E12.3	12.2729	0.00145442		STEAP2	3.38071	0.0308136		UFSP1	18.9976	0.000719797
ABCC5	10.3183	3.5786e-05		BOP1	2.08916	0.000287055		CNOT10	2.52651	0.00338052		ERH	25.1929	8.25982e-05		HIBCH	12.035	0.000134923		LYNX1	3.52527	2.13553e-05		NSA2	4.95267	0.000419389		PTCD1	4.32692	4.67589e-05		RP5-1171I10.4	7.71196	0.00988075		STEAP3	4.36655	3.12947e-05		UFSP2	2.58222	0.00122495
ABCC6	12.4537	0.00261049		BORA	11.0521	0.000644012		CNOT2	3.17367	0.0010165		ERI1	3.28174	0.00327125		HIC2	15.2548	5.30683e-05		LYPD5	7.04649	0.000634292		NSD1	10.9227	0.00011636		PTCD2	2.88366	0.0191628		RP5-1180C10.2	8.21534	0.0409897		STIL	3.25508	0.00858836		UGCG	3.96784	0.00283769
ABCD1	3.25934	0.0268553		BPGM	2.46796	0.011263		CNOT3	2.44387	0.000941788		ERI2	6.5038	0.0019448		HIF1AN	14.2328	6.16439e-05		LYPD6	16.8354	0.0132303		NSDHL	6.20441	2.74918e-05		PTCD3	4.59451	0.0038156		RP5-1187M17.10	5.57677	8.02945e-06		STIM1	2.58519	0.00358311		UGDH	10.2063	0.000506587
ABCD3	2.44105	0.00469433		BPHL	3.60212	0.0164262		CNOT4	5.93286	0.000216754		ERI3	2.56506	0.00180538		HIF3A	5.31184	0.00229232		LYPD6B	10.4945	0.00690122		NSF	2.0602	0.00122777		PTCH1	9.84239	7.08858e-06		RP5-821D11.7	6.36118	0.003935		STIM2	9.31333	0.000114133		UGDH-AS1	5.50606	0.00193169
ABCD4	3.48041	0.00394248		BPNT1	3.55775	9.04825e-06		CNOT6	25.5653	0.000564254		ERICH1	26.3797	7.77729e-06		HIGD1A	5.93872	0.000180796		LYPLA1	3.13382	0.00203834		NSFL1C	2.398	0.000243804		PTCHD2	3.32471	0.0125523		RP5-848E13.3	9.39614	0.000749662		STIP1	3.89339	1.62002e-05		UGGT1	6.17876	0.00185398
ABCE1	2.10205	0.0100017		BPTF	6.5486	0.000425426		CNOT6L	13.9785	0.000594094		ERLEC1	3.39713	6.38814e-05		HIGD1B	3.67366	0.0420118		LYPLA2	2.43026	0.00114706		NSFP1	12.1889	5.78189e-05		PTDSS2	2.23898	0.00943982		RP5-862P8.2	3.94186	0.00367529		STK10	2.32691	0.00606754		UGGT2	8.26061	0.00267012
ABCF1	9.0967	2.75342e-06		BRAF	8.48	0.000230188		CNOT8	4.60392	0.0140781		ERLIN1	3.65525	0.0015943		HILPDA	8.16604	0.000868563		LYPLAL1	2.66897	0.0371021		NSL1	2.87467	0.00230435		PTEN	4.80381	0.00114495		RP5-874C20.3	9.95584	9.60268e-05		STK11	12.1751	2.64377e-05		UGP2	22.6465	8.87108e-05
ABCF2	3.8504	4.536e-05		BRAP	6.7453	0.0019938		CNPPD1	8.45764	0.000386461		ERLIN2	4.29405	0.000235028		HINFP	2.57584	0.00532055		LYRM1	2.80785	0.0475906		NSMAF	2.55009	0.000507389		PTER	3.34176	0.00771507		RP5-884M6.1	7.52119	0.0367986		STK11IP	5.2278	8.81463e-05		UHMK1	6.87137	0.000845665
ABCF3	12.3174	3.98686e-05		BRAT1	2.84892	0.000475555		CNPY2	7.00248	6.53571e-05		ERMAP	82.5837	0.00326213		HINT2	3.03239	0.0151279		LYRM2	3.33819	0.00187652		NSMCE1	2.136	0.00174082		PTGDR2	5.70005	0.0357934		RP5-885L7.10	4.90949	0.00367151		STK16	23.8948	2.99267e-05		UHRF1	5.79261	5.21184e-05
ABCG2	4.47554	0.047664		BRCA1	6.50871	0.00113944		CNPY3	2.52831	0.00166924		ERMP1	15.6029	0.000301437		HINT3	9.21428	0.0016186		LYRM4	2.10202	0.00843052		NSMCE2	5.88439	0.000804479		PTGES	3.3882	0.000453754		RP5-886K2.3	14.7205	1.18068e-05		STK17A	3.53358	0.0248879		UHRF1BP1	6.21846	0.00268548
ABCG4	3.9437	0.00108439		BRCA2	8.59708	0.00245284		CNPY4	7.94943	0.00418855		ERN1	4.1515	1.40544e-05		HIP1	3.26326	0.00284627		LYRM7	3.59201	0.00103254		NSMCE4A	3.02478	0.00492132		PTGES2	2.40314	7.45526e-05		RP5-903G2.2	9.75475	0.0252261		STK19	43.0308	0.000414441		UHRF1BP1L	3.68557	0.00523077
ABHD10	3.5815	0.00172649		BRCC3	22.9807	8.03034e-05		CNST	3.92287	0.0033313		ERN2	11.4197	0.00579891		HIP1R	3.54644	0.000162354		LYSMD1	25.8071	0.00152208		NSRP1	5.80953	0.0002836		PTGFRN	27.0755	1.28226e-07		RP5-991G20.1	9.79363	0.00145817		STK24	2.66352	0.000272193		UHRF2	7.78624	0.00197481
ABHD13	7.25126	0.00144022		BRD1	19.016	3.39361e-07		CNTF	21.2448	0.0043459		ERO1L	2.95727	0.00142107		HIPK1	10.1679	0.000240972		LYSMD3	3.71426	0.0410653		NSUN2	16.6445	0.000194247		PTGR1	12.8929	0.000432527		RP5-995J12.2	7.07063	0.0495125		STK24-AS1	9.83085	0.0386394		UIMC1	6.26444	0.000136105
ABHD16B	5.008	0.00392543		BRD2	5.76124	8.95815e-05		CNTLN	10.0174	0.00143786		ERO1LB	8.81366	0.0116467		HIPK2	20.1411	2.6524e-05		LYSMD4	4.7534	6.78928e-05		NSUN3	3.81859	0.000393748		PTGR2	57.4415	0.000260219		RP6-65G23.3	9.39023	0.0381943		STK25	4.02497	0.000125999		ULBP1	2.31077	0.0120291
ABHD2	7.96382	0.000137764		BRD3	6.03998	1.26155e-05		CNTN2	3.29014	0.0139441		ERP29	30.5534	5.92678e-05		HIPK3	6.17345	0.000597641		LYST	9.57583	0.0039048		NSUN4	3.37147	0.00480564		PTGS1	6.25649	0.00188863		RP6-74O6.2	30.3461	0.0253702		STK3	3.26013	0.00741449		ULBP3	2.35595	0.0215641
ABHD3	3.76138	0.00247313		BRD4	2.58439	0.00177037		CNTNAP1	17.3352	5.48082e-05		ERP44	5.52712	0.00132798		HIRA	26.5569	3.93033e-06		LZIC	3.28184	0.000125623		NSUN5	6.54061	0.000114744		PTK2	2.44128	0.00024		RP9	5.44017	4.89725e-05		STK32C	10.4347	0.000134587		ULK1	3.46721	0.00229355
ABHD5	2.09701	0.037804		BRD7	4.79877	0.000249106		CNTNAP3	11.4997	0.00016097		ERRFI1	17.4528	0.000271624		HIRIP3	44.112	2.35567e-06		LZTR1	4.36573	0.000792819		NSUN5P1	13.0318	0.000511176		PTK2B	6.1524	9.42909e-05		RP9P	4.46608	0.000945137		STK33	11.6892	0.00151593		ULK2	3.14362	0.0129683
ABHD6	3.17104	0.0341863		BRD8	6.55373	0.000540428		CNTNAP3B	10.0603	0.00145256		ERVH48-1	45.001	0.000194856		HIST1H1C	3.25228	0.000860381		LZTS1	3.16023	0.000678216		NSUN5P2	24.1605	0.00202359		PTK6	13.6482	0.00707474		RPA1	3.26332	0.000396757		STK35	4.99375	4.05818e-05		ULK3	3.33915	5.16038e-05
ABHD8	3.5754	0.00737283		BRD9	10.3807	0.000103643		CNTRL	5.52672	0.00148071		ERVK3-1	2.6821	0.00226133		HIST1H1E	2.96996	0.000631501		LZTS2	8.3889	9.5044e-06		NSUN6	17.8348	0.000235106		PTK7	14.6072	2.1431e-06		RPA2	9.95149	3.88411e-06		STK36	7.11488	0.00544629		ULK4	4.9287	0.0266211
ABI1	6.09245	0.000156555		BRE	2.00784	0.00129711		CNTROB	27.4227	1.10106e-06		ESAM	3.18989	0.0111631		HIST1H1T	2.74907	0.033464		M6PR	3.16461	0.00083138		NT5C	4.64241	0.000350718		PTMA	10.5169	0.000144377		RPAIN	10.2465	2.96146e-05		STK38	11.6581	0.000479821		ULK4P1_1	9.3863	0.00204871
ABI2	3.96384	0.000316348		BRF1	5.19156	0.000690403		COA5	7.0073	0.00179		ESCO1	4.44643	0.00427042		HIST1H4A	27.567	9.73127e-06		MAB21L3	3.80323	0.0205923		NT5C2	6.81171	0.000730982		PTOV1	3.30736	0.00062085		RPAP1	2.86221	0.00276278		STK38L	4.1276	0.000770784		UMPS	2.44401	0.000665305
ABI3BP	10.7975	0.0221451		BRF2	6.00066	0.000140707		COASY	3.92308	6.46407e-05		ESCO2	2.09641	0.0325168		HIST1H4B	5.79439	0.0160471		MACC1	12.2848	0.000329293		NT5C3	3.39271	0.00550936		PTP4A1	5.8685	0.0018511		RPAP2	7.04844	0.0033783		STK39	3.6928	0.00104558		UNC119	3.16299	0.00668449
ABL1	2.59661	0.000497711		BRI3	5.00908	0.000501484		COBL	2.13936	0.0138247		ESF1	5.86675	0.00120203		HIST1H4H	6.45201	0.00577124		MACF1	7.58431	0.000788512		NT5C3L	3.15453	0.00168179		PTP4A2	6.15042	0.000164122		RPAP3	5.90828	0.00368127		STK4	3.9585	0.00158977		UNC119B	8.18161	0.000385377
ABL2	10.9743	0.000398518		BRI3BP	3.55793	0.000428148		COBLL1	2.27117	0.0364114		ESPL1	2.59427	0.000673438		HIST4H4	7.27321	0.00146445		MACROD1	4.09606	7.3013e-05		NT5DC1	6.07729	8.91982e-05		PTP4A3	13.3437	6.52079e-05		RPE	14.4522	3.664e-05		STK40	3.85467	6.93025e-05		UNC13A	16.2439	3.08363e-05
ABLIM1	5.39028	0.000439701		BRIP1	5.06211	0.00620317		COBRA1	12.7861	2.73612e-06		ESPN	2.2357	0.000335602		HIVEP1	3.95499	0.000165877		MACROD2	16.6173	0.0120735		NT5DC2	4.83177	9.90753e-05		PTPDC1	6.04039	0.00662956		RPE65	14.9144	0.00715953		STMN1	2.22414	0.00164983		UNC13B	4.28508	0.000668265
ABLIM2	2.58813	0.0404295		BRIX1	2.58273	0.000349335		COCH	3.07098	0.00270078		ESR1	5.39985	0.020288		HIVEP2	8.28781	0.000481898		MAD1L1	4.71924	0.00186443		NT5DC3	3.32758	0.000984487		PTPLA	9.70963	0.0367967		RPF1	3.31657	6.50251e-05		STMN3	9.93633	6.56512e-06		UNC13D	2.63621	0.00428717
ABLIM3	3.92465	0.00317548		BRK1	6.74758	0.000865437		COG1	2.87349	0.000461743		ESR2	4.8292	0.0166304		HIVEP3	2.41912	0.00352233		MAD2L2	2.47329	0.00632631		NT5M	3.88904	0.0449564		PTPLAD1	2.1881	0.00163006		RPF2	3.91229	1.57949e-05		STON1-GTF2A1L	6.1139	0.0204002		UNC45A	2.90004	1.78178e-05
ABRACL	2.92448	0.033958		BRMS1	7.78156	9.15395e-06		COG2	2.60448	0.0123683		ESRP1	2.00106	0.0207595		HJURP	2.82906	3.93216e-05		MADD	4.2136	0.000313647		NTHL1	9.88706	0.00155583		PTPLB	4.79119	0.000572422		RPGR	10.7982	0.00785234		STON2	5.89324	0.000331233		UNC50	16.451	0.000136714
ABT1	13.7592	2.34784e-05		BRMS1L	16.8774	0.00061437		COG3	5.09586	0.01816		ESRP2	3.73666	0.000942055		HK1	10.8176	3.05524e-05		MAFA	13.4884	0.000907713		NTMT1	6.45826	5.27412e-05		PTPN1	5.96181	0.000136921		RPGRIP1L	5.52271	0.00733426		STOX1	3.61246	0.00153359		UNC5B	2.33677	0.000945753
ABTB1	9.67692	0.000331121		BROX	4.99075	0.0028304		COG4	4.34297	0.00124328		ESRRA	17.0513	1.72562e-10		HK2	6.44785	0.000110233		MAFF	9.35847	0.00120412		NTN1	19.2743	4.28493e-07		PTPN11	9.97464	0.000101026		RPH3A	6.57858	0.0386963		STOX2	4.95535	1.31391e-05		UNC93B1	2.26814	0.00153429
ABTB2	7.46961	5.67003e-05		BRPF1	4.44704	0.000105149		COG5	3.94366	0.000129942		ESYT2	3.11855	0.00272037		HKDC1	23.2043	0.0109297		MAFG	6.56929	4.43179e-05		NTN3	5.24979	0.00727789		PTPN12	30.3281	0.000108175		RPH3AL	3.75137	0.00821676		STRA13	2.96663	3.98616e-05		UNG	17.7636	6.9455e-05
AC000068.5	8.00148	0.00629668		BRPF3	2.93891	0.000422401		COG6	2.75601	0.0090478		ESYT3	9.31531	0.0466619		HKR1	3.99484	0.000491506		MAFIPL	3.03159	3.24764e-05		NTPCR	5.82365	0.00559021		PTPN13	5.48092	0.00218564		RPIA	29.915	2.65981e-05		STRADA	4.15163	0.0062229		UNK	5.2964	0.000108972
AC002055.4	10.9259	4.20893e-05		BRSK1	17.4215	9.37961e-05		COG7	5.53411	0.000558391		ETAA1	3.23448	0.0194005		HLA-DMA	6.98173	0.00111783		MAFK	24.8648	2.76438e-05		NTRK2	9.00092	0.00533849		PTPN14	8.98382	1.95985e-05		RPL11	3.15417	0.000640452		STRBP	8.25338	0.000119357		UNKL	8.10749	2.49107e-05
AC002066.1	4.98776	0.00420886		BRSK2	3.27342	0.00122636		COG8	4.77607	2.19481e-05		ETF1	10.3003	0.000237501		HLA-DMB	17.5036	0.000820772		MAGEA2	4.87374	0.00201746		NTSR1	4.27417	3.2536e-07		PTPN18	2.23158	0.00474528		RPL14	2.74017	0.000113714		STRN	14.1267	0.000501249		UPF1	4.36747	9.97337e-06
AC002310.11	4.13061	0.0201687		BRWD1	9.46513	0.00232565		COIL	5.60409	0.000385329		ETFB	7.47675	0.0021879		HLA-DRB1	5.23852	0.0333812		MAGEA2B	3.5821	0.0050847		NUAK1	14.8969	7.3628e-05		PTPN2	3.0836	0.0038828		RPL17	3.12594	2.3096e-05		STRN3	4.50788	0.000534673		UPF2	7.37781	0.00203772
AC002310.7	8.73236	0.0311254		BRWD3	27.6308	0.00100294		COL11A2	14.9138	0.000528276		ETFDH	3.03644	0.00284525		HLA-E	3.05731	5.81698e-05		MAGEB17	4.11118	0.00993345		NUB1	7.6622	0.000315759		PTPN21	5.99315	0.000790546		RPL19	2.34319	0.000917388		STRN4	2.27647	0.000101463		UPF3A	9.53302	2.95136e-05
AC002467.5	19.2058	0.000355425		BSDC1	9.4792	0.00116226		COL12A1	3.0123	0.00291718		ETNK1	3.94185	0.00114716		HLA-F-AS1	9.62442	0.000702731		MAGED2	10.1417	1.21754e-05		NUBP1	4.41689	0.000910389		PTPN3	3.25151	0.00123027		RPL22	24.5685	2.12614e-05		STT3A	7.60639	0.00016764		UPF3B	3.99641	0.00250811
AC002472.8	4.06853	0.0491163		BSN	12.2137	0.00243217		COL13A1	6.92075	0.00364588		ETS1	16.3925	3.98093e-05		HLCS	4.43289	0.000598528		MAGEE1	17.4869	1.13926e-06		NUBP2	3.05994	0.0253033		PTPN4	6.79327	0.00124363		RPL23	2.60111	0.00100536		STT3B	3.59323	0.00196378		UPK3B	5.05496	0.0269527
AC003665.1	26.2202	0.00768589		BSPRY	2.26288	0.00109237		COL17A1	22.6045	0.0199423		ETS2	19.0407	4.45209e-06		HLF	67.954	0.00123337		MAGEF1	17.6806	0.000126333		NUBPL	19.689	0.00563945		PTPN6	2.34862	0.00113768		RPL23A	2.06093	4.17171e-05		STUB1	7.53254	0.00102368		UPP1	5.75539	0.00238867
AC003682.1	10.7551	0.0132977		BTAF1	7.58459	0.00402331		COL18A1	2.38619	0.000286152		ETV1	20.5309	6.55936e-06		HLTF	4.46485	0.00208347		MAGI1	6.02028	0.000173828		NUCB2	7.02964	0.00022297		PTPRA	2.52947	0.00139528		RPL23AP7	31.2096	0.0014092		STX10	9.58078	2.02791e-06		UPRT	5.85286	6.09982e-05
AC004041.2	4.06875	0.00338053		BTBD1	4.1758	0.000402404		COL1A1	3.48961	0.0042913		ETV3	36.3883	7.44821e-05		HMBOX1	7.59068	0.00251938		MAGI3	8.15675	0.000427379		NUCKS1	22.1099	8.76336e-05		PTPRE	2.68111	0.00013096		RPL26	3.21908	0.000423465		STX12	2.35458	0.00271274		UQCC	4.46993	4.20459e-05
AC004069.2	7.58204	0.02063		BTBD10	4.81218	0.0015542		COL27A1	7.05253	0.0051799		ETV4	2.75091	3.9108e-05		HMG20A	2.01274	0.0351645		MAGOH	22.2643	1.82752e-05		NUDC	14.2236	4.28427e-05		PTPRF	8.72698	1.50659e-06		RPL27A	4.43605	0.000327509		STX16	34.6217	0.000161349		UQCR11	2.23771	0.00843996
AC004158.2	9.99713	0.00120797		BTBD11	5.14794	0.0013701		COL4A3BP	22.7094	0.000186369		ETV5	2.08211	0.0116356		HMG20B	2.58572	0.000965947		MAGOHB	9.11612	0.00013841		NUDCD1	2.49387	0.0100044		PTPRG	3.94597	0.000871573		RPL31	3.18575	0.000323138		STX16-NPEPL1	8.34984	0.00941191		UQCRB	7.45949	0.000459492
AC004166.7	17.7621	0.00014155		BTBD19	32.3558	0.0141067		COL4A4	9.15558	0.000924622		ETV6	2.4174	0.0247453		HMGA2	25.2597	0.000319249		MAK16	5.26155	0.000738893		NUDCD2	6.35284	0.000692671		PTPRH	5.31765	0.000318765		RPL32P3	12.4409	0.00591506		STX17	4.102	0.0194292		UQCRC2	2.19888	0.00230403
AC004381.6	6.23969	0.00494977		BTBD3	2.93506	0.0277472		COL4A5	11.7608	0.00224391		EVI5	4.06199	7.54168e-05		HMGB1	8.02891	0.000172966		MALAT1	23.9351	0.00452248		NUDCD3	3.58488	0.000538675		PTPRJ	12.9069	0.000134228		RPL36AL	9.05192	0.000274889		STX18	5.24965	1.07213e-05		UQCRH	4.76397	0.00118972
AC004840.9	11.3337	0.0444889		BTBD6	2.4603	0.00249061		COL4A6	38.9733	0.000185253		EVI5L	2.56845	0.00525711		HMGB2	6.94166	0.000143043		MALL	2.75388	0.00032422		NUDT1	9.0216	5.50766e-05		PTPRK	8.95811	0.000778433		RPL37	7.82161	0.000491148		STX1A	12.4484	0.000372104		URB1	4.42616	0.000275536
AC004893.11	6.57071	0.0242343		BTBD7	7.61801	0.000380239		COL5A2	5.98098	0.0114819		EVL	2.13896	0.03545		HMGB3	16.2094	0.000107513		MALSU1	4.97815	0.00154747		NUDT12	2.84401	0.00210222		PTPRM	3.53657	0.00369001		RPL4	2.01194	0.000171505		STX2	3.57787	0.00495914		URB2	2.67038	0.000230815
AC004980.7	13.4596	0.010703		BTBD9	10.1581	4.02327e-05		COL6A1	10.7281	3.52746e-06		EVPL	7.69969	2.97678e-05		HMGCL	4.53363	0.000939287		MALT1	3.75102	0.00158033		NUDT13	8.79267	0.0462605		PTPRN2	2.67311	0.000665398		RPL41	3.04491	0.00198944		STX3	3.90069	0.00128898		URGCP	2.81539	0.00303795
AC005035.1	18.271	0.000297874		BTD	4.4588	0.002259		COL6A2	2.58283	0.000465363		EWSR1	12.857	3.81705e-05		HMGCR	3.10988	0.00282649		MAMDC4	6.92318	0.0001098		NUDT14	6.46799	0.00272807		PTPRS	11.1562	7.1787e-06		RPL5	4.96355	0.00015928		STX4	43.0617	4.81969e-05		URI1	3.38964	0.000649358
AC005037.3	10.5062	0.00207748		BTF3L4	10.6501	0.000359925		COL6A4P1	18.2704	0.0107955		EXD3	4.46954	0.00160146		HMGCS1	32.4214	0.000413456		MAML1	2.19715	0.00212837		NUDT15	9.66951	3.47041e-05		PTPRU	7.66199	6.16502e-05		RPL6	2.27796	0.000143872		STX5	3.05485	0.00440383		URM1	2.217	0.000350812
AC005152.2	12.2784	0.0185134		BTG1	6.34873	0.00160068		COL9A2	8.84985	0.0469382		EXO1	4.73837	0.000740779		HMGN1	8.95171	6.06093e-05		MAMLD1	2.2969	0.0192161		NUDT16	39.7311	0.000137486		PTRF	11.2021	3.17195e-07		RPL7	4.35852	5.41137e-05		STX6	30.7233	0.00017091		UROD	3.39377	0.00352087
AC005154.6	18.3122	0.00237557		BTG2	5.71727	0.000331962		COL9A3	2.52792	0.0319847		EXOC1	3.89896	0.00134245		HMGN3	2.2744	0.00250955		MAN1A1	5.31522	0.00284106		NUDT16L1	9.74189	9.49547e-05		PTRH2	4.95194	0.000296971		RPL7L1	3.67113	0.000726584		STX7	15.2106	0.000405101		UROS	2.52617	0.0104872
AC005324.8-001	5.36798	0.0102645		BTN2A1	5.51283	0.00252529		COLQ	4.85943	0.0212744		EXOC2	2.64179	0.000584369		HMGN5	4.7276	0.00927488		MAN1A2	7.10585	0.000862991		NUDT17	10.1388	0.00241849		PTS	6.40167	0.0127126		RPP14	6.41876	0.00177349		STX8	5.54342	0.00188287		USF1	5.08331	0.000450888
AC005329.7	18.2764	0.0269365		BTN2A2	10.1751	0.00196427		COMMD10	4.2676	0.0004879		EXOC3	5.08446	5.81898e-05		HMGXB3	5.2376	0.000550779		MAN1B1	3.38736	3.64393e-05		NUDT18	10.8054	8.35285e-05		PTTG1	2.29827	0.00352135		RPP25	3.59556	0.000792422		STXBP1	2.34092	0.0151513		USF2	3.51445	0.00125892
AC005592.2	7.83627	0.0269127		BTN2A3P	7.9438	0.00249651		COMMD2	2.96544	0.00383884		EXOC4	12.5664	0.000137394		HMGXB4	3.30625	0.00305832		MAN2A1	5.41789	0.00225713		NUDT2	2.21868	0.00222259		PTTG1IP	4.14497	0.000574027		RPP25L	3.74499	0.00136863		STXBP3	5.06845	0.00253337		USH1C	2.33647	0.0321546
AC006486.1	7.53793	0.00337568		BTN3A1	14.5867	9.81774e-08		COMMD4	3.67719	1.81571e-05		EXOC5	3.36057	0.00282652		HMHA1	11.8458	3.23827e-05		MAN2A2	6.09864	0.000238495		NUDT21	10.3908	5.48589e-05		PUF60	2.66732	0.000289566		RPP30	4.20565	0.00263136		STXBP4	7.07112	0.00392962		USO1	8.47514	0.00178192
AC007246.3	10.3251	0.0045634		BTN3A2	7.16606	0.000842466		COMMD5	5.7796	0.00094879		EXOC6	2.84889	0.0138944		HMMR	4.73511	0.00753127		MAN2B1	2.32091	0.017318		NUDT22	2.37447	0.00182922		PUM1	4.9275	0.000472066		RPRD1A	4.00728	4.74464e-05		STXBP5	4.42471	0.0031056		USP1	4.92257	0.000887289
AC007283.5	10.6639	0.0224862		BTN3A3	10.8661	0.000222376		COMMD8	2.20933	0.0109272		EXOC6B	5.33003	0.0015049		HMOX1	23.7631	9.97283e-07		MAN2B2	4.93458	0.000105702		NUDT3	19.4312	3.91956e-06		PUM2	21.1362	0.000420838		RPRD1B	21.1504	3.36338e-05		STXBP5L	9.05103	0.0263776		USP12	25.5879	0.000310934
AC007285.6	12.6236	0.017542		BTNL9	25.7114	5.36765e-06		COMT	2.35312	0.000691971		EXOC7	7.6869	8.04301e-06		HMOX2	2.70425	0.000445519		MAN2C1	5.5248	0.000967881		NUDT4	3.70414	0.00454267		PURA	9.45621	0.000196398		RPRD2	13.3756	0.000418794		STYX	3.22067	0.00124896		USP13	4.649	0.00144845
AC007383.4	2.74106	0.0143464		BTRC	8.86432	1.94517e-05		COPA	3.71324	0.000228689		EXOC8	3.11837	0.000501779		HN1L	12.5893	0.000154295		MANBA	6.81965	0.000899715		NUDT6	11.7237	0.00212963		PURB	17.7685	0.000252209		RPS14	2.20867	6.68328e-05		STYXL1	3.30053	0.000985597		USP14	2.60694	0.00394577
AC007390.5	2.14791	0.0423555		BUB1	2.2667	0.01061		COPB1	3.13173	0.00335495		EXOG	5.31311	0.00518994		HNF1A	9.77815	2.98204e-05		MANBAL	2.67296	0.00106881		NUDT9	16.3568	0.000129804		PUS1	27.6342	1.77706e-06		RPS17	2.69431	0.0405749		SUB1	2.89147	0.000717411		USP15	3.64398	0.00130746
AC007842.1	22.8357	0.00136114		BUB1B	4.46774	0.00086236		COPB2	5.46365	0.000730813		EXOSC1	2.42208	0.00271649		HNF4A	7.37668	0.00508295		MANEAL	3.17588	0.00132649		NUF2	4.26301	0.00263709		PUS10	5.89717	0.000188205		RPS19BP1	6.32596	0.00175852		SUCLA2	2.15372	0.000927425		USP16	4.43299	0.00115467
AC008073.6	4.12378	0.0101033		BUD13	3.17956	0.0102218		COPG2	26.6129	9.90902e-06		EXOSC10	2.98408	0.000968116		HNRNPA0	31.1836	4.88338e-06		MANF	27.9707	2.29706e-05		NUFIP1	4.48173	0.00134919		PUS7	3.54384	0.000491661		RPS24	4.59066	2.80365e-05		SUCLG1	3.68576	0.00328615		USP19	2.73104	0.000122759
AC008738.1	24.3665	0.000366099		BX004987.4	7.02201	0.000339522		COPS2	2.30727	0.00389499		EXOSC2	5.63924	0.000633244		HNRNPA1	42.5059	0.000192462		MAOA	3.61828	0.00206605		NUFIP2	12.5656	5.60729e-05		PUS7L	8.8925	0.00307594		RPS25	3.01656	1.46688e-05		SUCLG2	3.57551	0.00139256		USP2	3.16391	0.0135477
AC008738.2	2.97825	0.00339025		BX248398.1	40.9936	0.0023131		COPS5	3.29811	0.0018942		EXOSC3	17.904	0.00121095		HNRNPA1L2	21.9313	0.000893539		MAOB	5.42756	0.000188735		NUMA1	7.20874	0.000150225		PUSL1	4.03503	0.000495725		RPS26	4.15906	0.000676759		SUDS3	8.30995	8.30171e-05		USP20	3.49876	0.00220868
AC008993.1	19.9697	0.0211976		BX284650.1	20.479	0.00874704		COPS6	7.69876	4.2738e-05		EXOSC4	3.45965	0.00304657		HNRNPA1P1	9.02786	0.0305958		MAP1A	3.6396	0.00574261		NUMB	2.9739	0.00159659		PVR	7.34231	6.89625e-05		RPS27L	11.0478	0.00118081		SUFU	2.50152	0.000871959		USP21	5.14188	0.00097367
AC009113.1	4.59053	0.0182394		BX322557.10	16.8082	0.000919622		COPS7A	2.64048	0.000799249		EXOSC6	4.26588	0.00021324		HNRNPA1P7	11.2638	0.00146783		MAP1B	4.48914	0.00133842		NUMBL	3.34711	0.000452149		PVRL1	2.48706	0.000812488		RPS28	3.62202	0.00290396		SUGP1	3.84118	0.00164775		USP22	3.48682	0.000288288
AC009120.6	18.6427	7.37266e-05		BYSL	11.505	3.58626e-06		COPS7B	8.86185	6.14713e-05		EXOSC7	5.74108	0.000227396		HNRNPA2B1	40.0995	2.81585e-05		MAP2K1	3.98714	0.000267919		NUP107	7.2243	0.000351596		PVRL2	2.43596	0.00157806		RPS4Y1	3.64439	0.0207242		SUGP2	5.91011	0.000348989		USP24	5.86104	0.00282902
AC009133.20	10.2318	0.040885		BZW1	3.52261	0.000291624		COPS8	3.00106	0.00396974		EXOSC8	4.58669	0.00100871		HNRNPA3	46.6359	0.000166121		MAP2K3	3.4772	1.06975e-05		NUP133	2.83235	0.0133625		PVRL3	9.96798	0.000650386		RPS6KA1	4.32047	0.00014344		SUGT1	11.2494	0.000334241		USP25	4.22068	0.00605947
AC009237.1	10.902	0.000770218		C10orf114	4.69051	0.000792359		COQ10B	2.2442	0.00102992		EXOSC9	4.14375	0.00256169		HNRNPAB	21.2571	3.25839e-06		MAP2K5	2.52327	0.0094455		NUP153	5.6411	0.00177178		PVT1	5.6454	0.000596862		RPS6KA2	4.73986	0.0131219		SULT1A1	7.2094	6.67333e-05		USP28	4.85426	0.00914628
AC009403.2	13.5688	0.0102		C10orf118	6.61726	0.0040142		COQ2	9.29855	3.5933e-05		EXPH5	4.06022	0.00510057		HNRNPC	4.57809	0.000724704		MAP2K7	16.0841	5.49096e-06		NUP155	2.00149	0.0116287		PWP1	3.29336	0.00218312		RPS6KA3	22.6194	0.000135861		SULT1A2	4.75044	0.00206125		USP3	3.48067	0.00555989
AC009404.2	8.42061	0.00481949		C10orf12	7.31789	0.000606703		COQ3	6.32383	0.00244987		EXT1	4.34813	0.000632388		HNRNPD	31.0882	2.61151e-05		MAP3K1	3.44589	0.00614527		NUP160	2.61041	0.00547091		PWP2	6.94632	2.343e-06		RPS6KA4	2.10298	1.40527e-05		SULT1A3_1	22.695	0.0098475		USP30	2.5692	0.0301941
AC009502.3	6.01356	0.000883473		C10orf125	3.60351	0.0320853		COQ4	7.35494	0.00130758		EXTL2	3.2199	0.00850065		HNRNPF	4.86307	5.6799e-06		MAP3K10	11.7167	0.000877215		NUP205	4.19308	0.0035027		PWWP2A	6.60092	0.000598898		RPS6KA5	6.32144	4.15881e-05		SULT1A4	25.4359	0.00527433		USP31	8.87047	0.000418856
AC009948.3	5.59108	0.0101191		C10orf137	5.46441	0.00302341		COQ5	3.80412	0.00119967		EXTL3	2.06679	0.00193858		HNRNPH1	26.7702	3.69041e-05		MAP3K11	3.64562	0.000313796		NUP210	2.739	0.00146822		PWWP2B	7.97494	0.000566582		RPS6KB1	12.641	0.00010938		SULT1C2	10.8072	0.00170782		USP32	18.7457	0.000213187
AC009948.5	4.35379	0.00887808		C10orf2	38.8255	6.41338e-06		COQ6	4.34429	0.0026636		EYA3	2.92462	0.00303722		HNRNPH2	36.3381	9.84562e-05		MAP3K12	10.815	0.000424294		NUP210L	3.66345	0.0095035		PXDC1	4.6838	0.00431341		RPS6KB2	3.30129	8.77651e-06		SULT4A1	18.1355	2.27557e-05		USP32P2	35.7387	0.00406712
AC010487.1	7.04989	0.0142628		C10orf32	2.26226	0.0150174		COQ7	7.42852	0.000144965		EZH1	13.0995	0.00217397		HNRNPH3	34.0005	0.000245291		MAP3K13	2.82422	0.00412106		NUP214	3.92382	0.000286987		PXDN	2.39389	0.0013665		RPS6KC1	4.47604	0.000483689		SUMF1	5.00875	6.3695e-05		USP33	3.74462	0.00691357
AC010507.1	30.6612	0.00228477		C10orf35	23.1148	1.0611e-06		COQ9	3.45713	0.000531022		EZH2	6.47786	0.000701825		HNRNPK	14.4171	0.000129547		MAP3K14	2.7618	0.00107818		NUP35	2.74793	0.00483453		PXDNL	2.46336	0.0286259		RPS6KL1	8.97841	0.00181934		SUMO1	12.9659	0.000283695		USP34	8.07783	0.0010074
AC010746.4	3.11461	0.0025784		C10orf53	3.89488	0.0489586		CORIN	6.59013	0.0123145		EZR	4.29305	1.0778e-05		HNRNPL	7.0571	7.77099e-06		MAP3K2	11.9637	0.000731466		NUP43	4.10776	0.00487671		PXK	3.52706	0.0136886		RPS8	2.40302	0.000363861		SUN1	9.33093	0.000438542		USP35	9.37269	0.000362942
AC010761.8	3.89488	0.0489586		C10orf54	4.85179	0.00432404		CORO1B	2.01351	0.00359467		F11R	6.06779	0.000672897		HNRNPM	30.3944	7.47282e-07		MAP3K3	4.9058	1.12163e-05		NUP50	4.24868	0.00200225		PXMP2	8.00383	0.000594567		RPS9	3.92863	0.00110103		SUN2	27.6443	2.50697e-05		USP36	7.49169	5.87762e-06
AC011385.1	23.4413	0.00189092		C10orf57	4.12128	0.0210874		CORO1C	3.92677	4.71721e-05		F3	5.16526	0.000295181		HNRNPR	18.6058	9.06919e-05		MAP3K4	4.49302	0.00233673		NUP54	5.03107	0.00107173		PXN	2.16875	0.00136112		RPSAP52	15.3109	0.00124144		SUOX	3.04513	0.00150339		USP37	5.05907	0.00125861
AC011443.1	7.11784	0.000799791		C10orf76	12.2654	3.48152e-05		CORO6	17.3566	0.0233536		FAAH	4.38928	0.00203703		HNRNPU	25.2471	0.000133433		MAP3K5	2.08786	0.00773597		NUP62CL	9.80123	0.00439235		PYCR1	3.33668	1.78522e-06		RPTOR	2.34242	0.0014748		SUPT16H	7.59022	0.000108889		USP38	2.41249	0.00609926
AC011450.1	19.9242	0.00104057		C10orf82	7.78616	0.0461437		CORO7_1	3.49824	0.00228459		FAAH2	15.6381	0.00152741		HNRNPU-AS1	13.2833	0.00421975		MAP3K6	2.26053	0.0126761		NUP85	4.08147	0.00186906		PYCR2	11.4557	3.96691e-06		RPUSD1	2.62382	0.00213024		SUPT3H	2.67163	0.014318		USP4	7.21061	0.00102315
AC011498.1	3.7147	3.87698e-05		C10orf88	8.30421	0.000118506		COX10	2.42486	0.0240309		FABP5	6.64048	0.0013827		HNRNPUL1	4.45424	1.87326e-05		MAP3K7	3.29643	0.00141804		NUP88	2.21512	0.0021565		PYCRL	4.5039	0.000213518		RPUSD2	8.90332	7.53147e-05		SUPT4H1	6.80769	0.0014966		USP40	6.77148	3.30876e-05
AC011747.4	9.66391	0.0213379		C10orf91	6.57119	0.038873		COX10-AS1	5.29989	3.36429e-05		FADD	21.9854	3.78095e-05		HNRNPUL2	41.5318	0.000440401		MAP3K8	3.32609	0.0350188		NUP93	2.13674	0.00120503		PYGB	3.69069	0.00131151		RPUSD3	4.31115	3.23067e-05		SUPT5H	9.23311	1.0852e-06		USP42	4.08131	0.00298937
AC011747.7	47.5459	0.019067		C10orf95	6.79588	3.15782e-05		COX11	6.70455	0.000296108		FADS1	8.69847	0.0010344		HNRPDL	8.78235	5.50157e-05		MAP3K9	4.68106	4.67354e-05		NUP98	2.97865	0.000924499		PYGL	9.9998	5.44038e-05		RPUSD4	9.12615	0.000376627		SUPT6H	16.1698	6.07721e-06		USP43	2.15117	0.0456917
AC011933.1	17.435	0.00810728		C11orf2	2.14256	0.00369077		COX15	2.48909	0.000316827		FADS2	10.7221	1.19867e-05		HNRPLL	3.1107	9.52097e-05		MAP4	4.85572	4.14224e-05		NUPL1	3.73842	0.000683594		PYGM	5.21012	0.00763371		RQCD1	4.19774	0.00108258		SUPT7L	4.02295	0.000205395		USP45	8.17007	0.000944378
AC012307.3	2.77046	0.0146174		C11orf24	3.98763	0.001377		COX17	5.34059	0.0024892		FADS3	3.87594	0.00386495		HOMER1	7.84084	0.000593208		MAP4K1	3.61115	0.0434736		NUPL2	5.9757	0.0044032		PYGO2	4.14577	0.000276116		RRAD	3.35181	0.0423517		SUPV3L1	2.08719	0.00303312		USP46	3.62335	0.0020785
AC012313.1	4.74328	0.00327459		C11orf30	9.93724	0.000272756		COX19	12.6133	0.000106934		FAF2	4.10671	0.00201776		HOMER2	6.36034	0.00106861		MAP4K2	2.13957	0.00281275		NUS1	31.449	0.000138514		PYROXD1	2.13494	0.0114561		RRAGB	5.60512	0.00762004		SURF1	2.77715	8.4109e-05		USP47	9.66497	0.000225298
AC012379.1	5.63433	6.87647e-05		C11orf31	9.82099	4.1459e-05		COX20	7.53077	0.000218293		FAH	9.50119	2.37389e-05		HOMER3	5.64298	3.11496e-05		MAP4K3	5.17871	0.00221829		NUSAP1	3.22062	0.00125721		PYROXD2	10.9045	0.0166499		RRAGC	17.9191	0.00183104		SURF2	4.04797	0.000292663		USP48	16.1812	0.000132675
AC013268.5	19.4919	0.000411629		C11orf42	10.8545	0.00217379		COX4I1	2.7319	0.000274347		FAHD2A	2.84274	0.00778659		HOMEZ	15.6497	5.17833e-08		MAP4K4	13.3645	0.000107834		NUTF2	2.0943	7.3966e-05		PYY2	2.42713	0.00728783		RRAGD	2.42788	0.00447365		SURF4	4.35882	0.00011922		USP49	15.9581	0.000476843
AC013400.2	5.68521	0.0232957		C11orf45	20.0067	0.0278617		COX7A1	4.83673	0.00480652		FAHD2B	2.23146	0.0195931		HOOK1	17.9786	0.00116126		MAP4K5	9.54078	0.00205093		NVL	4.72723	0.00442575		QARS	2.162	0.000727354		RRBP1	31.5711	0.000103789		SURF6	19.8782	4.38606e-05		USP5	7.71224	2.59587e-06
AC013461.1	2.43687	0.00246733		C11orf46	9.30205	0.000113082		COX7A2L	4.6824	0.000448719		FAIM	13.2621	0.00238426		HOOK2	10.7903	0.000167218		MAP7	3.13398	0.000327904		NXF1	5.4448	0.00165786		QDPR	5.81705	0.0012113		RREB1	3.73129	0.00115733		SUSD1	10.107	0.00163086		USP53	5.66337	0.00620091
AC015987.2	2.11701	0.0181718		C11orf48	2.85576	0.00782021		CPA4	4.03086	6.11175e-05		FAM100A	3.63804	0.00319959		HOOK3	5.38516	0.00212337		MAP7D3	5.9325	0.000290136		NXPE3	11.8032	0.00249037		QKI	4.05141	0.00897141		RRM2	2.01998	0.00150279		SUSD3	2.67468	0.0344878		USP54	2.87599	0.0123103
AC016586.1	33.8427	0.000592079		C11orf49	2.28318	0.012152		CPEB3	5.61522	0.00045635		FAM100B	5.55987	9.44491e-06		HOTAIRM1	17.542	0.00550589		MAPK11	14.8557	3.62826e-05		NXT2	3.41968	0.0174111		QRICH2	9.23535	0.00257809		RRM2B	6.38176	0.000762338		SUSD4	5.58025	0.0470796		USP6	8.97581	0.0124495
AC016683.6	8.88985	6.54275e-05		C11orf52	5.66744	0.0333436		CPEB4	2.64573	0.0260218		FAM101B	4.0929	0.00157898		HOXA11	5.48773	1.23972e-05		MAPK12	4.90107	0.000112242		NYAP1	35.9134	0.000433086		QRSL1	2.37434	0.00662178		RRN3	33.3526	0.000160556		SUSD5	12.2784	0.0185134		USP6NL	2.98299	0.00117769
AC016725.4	20.682	0.000257506		C11orf54	2.85884	0.021374		CPED1	4.09453	0.00667512		FAM102A	2.78253	0.00023941		HOXA11-AS	10.0099	0.0136258		MAPK13	5.3785	0.000126862		OAT	2.39012	0.000518914		QSER1	3.97718	0.00418021		RRN3P1	5.51012	0.00115851		SUV39H2	3.35312	0.000577321		USP7	5.61491	0.000159189
AC016831.7	14.1193	0.00193537		C11orf57	7.47214	0.000184783		CPLX2	10.7202	0.000168782		FAM102B	2.52661	0.00612783		HOXA2	7.15854	0.026978		MAPK14	4.14403	0.000236687		OAZ1	8.04505	7.54873e-05		QSOX1	10.2621	5.75182e-06		RRNAD1	7.60887	0.0017756		SUV420H1	9.42053	1.87116e-05		USP8	4.63247	0.00367396
AC018633.4	18.2126	0.0283428		C11orf58	4.99241	0.000419869		CPNE1	2.58361	0.000187745		FAM103A1	4.82044	0.0106224		HOXA3	12.5575	0.00501062		MAPK15	23.0183	1.80744e-05		OAZ2	20.1144	0.000224706		QSOX2	8.57316	0.000195768		RRP1	16.0392	1.65329e-05		SUV420H2	11.6992	1.89976e-06		USP9X	5.24364	0.00136258
AC018720.10	42.9622	0.00118989		C11orf63	4.87562	0.00159023		CPNE2	2.61825	0.000460447		FAM104A	6.43932	0.000628609		HOXA9	3.94823	0.0023235		MAPK3	4.40816	0.000231329		OBSCN	3.5265	0.000726165		QTRT1	26.3798	0.000175127		RRP12	5.59862	1.24794e-05		SUZ12	8.95352	0.000435998		USP9Y	8.54239	0.0145932
AC018737.1	3.44822	0.0441889		C11orf65	15.3199	0.0320958		CPNE6	11.9496	0.0273401		FAM105A	6.35862	0.00221931		HOXA-AS3	7.53687	0.039771		MAPK6	2.62862	0.00305275		OBSL1	3.07013	0.00469157		QTRTD1	7.79103	1.65745e-05		RRP15	5.14707	0.000118364		SUZ12P1	11.2358	1.97633e-05		USPL1	7.92937	0.000698999
AC018865.8	21.5958	7.92704e-05		C11orf67	8.78028	0.000461696		CPNE7	6.7916	4.68208e-05		FAM105B	14.0441	0.000250806		HOXA-AS4	20.4134	0.000369419		MAPK7	2.92751	0.00694048		OCIAD1	10.8864	0.000673915		R3HCC1	7.43446	9.37586e-05		RRP1B	2.26828	0.00140102		SV2A	23.3657	0.00134379		UTP11L	3.32897	0.00173246
AC020910.2	3.37858	0.0485944		C11orf68	3.54164	0.0041777		CPNE8	4.95538	0.0201577		FAM107B	4.63303	0.00116523		HOXB13	2.13455	0.0458818		MAPK8	15.5098	8.97251e-05		OCIAD2	9.10199	0.00190666		R3HCC1L	9.63727	0.000884073		RRP36	5.32299	4.97702e-05		SVIL	9.73465	2.39353e-06		UTP14A	5.30924	0.00275226
AC021218.2	15.1047	0.00584727		C11orf74	7.52188	0.0106454		CPOX	14.0315	0.000135749		FAM108A1	4.43872	0.0042626		HOXB3	39.8943	0.000201226		MAPK8IP1	4.12422	0.000389258		OCRL	9.87732	0.000200873		R3HDM1	2.89591	0.00747528		RRP7A	11.3242	2.70619e-06		SVIP	6.85407	0.00201626		UTP14C	3.87113	0.0168573
AC021224.1	27.9782	0.00936139		C11orf75	3.41548	0.00591424		CPPED1	3.57603	4.77182e-05		FAM108C1	9.74107	0.000332794		HOXB4	19.1753	2.26809e-05		MAPK8IP2	2.54589	0.00450741		ODF2	3.27207	0.000494745		R3HDM2	13.5681	9.83762e-05		RRP7B	9.70955	4.48028e-05		SWAP70	9.9405	0.000401654		UTP15	4.31644	0.00149959
AC021593.1	4.11834	0.00384465		C11orf80	4.56493	0.00217572		CPQ	5.84419	0.0399262		FAM109A	9.41764	8.13834e-06		HOXB5	16.4938	0.000764458		MAPK8IP3	6.01009	0.000238072		ODF2L	8.55432	0.000146788		R3HDM4	3.60145	0.00186213		RRP8	13.789	0.000260705		SWT1	3.57813	0.038434		UTP18	3.29476	0.000117348
AC024560.3	7.86537	0.00787548		C11orf83	3.18075	0.00205687		CPS1	3.89813	0.0017205		FAM110A	4.8082	0.000659164		HOXB6	21.433	8.86263e-05		MAPK9	3.30944	0.0013361		OFD1	7.08409	0.00406991		RAB11A	3.10741	0.000320079		RRP9	7.3186	7.50289e-07		SYAP1	7.06792	0.000258639		UTP20	5.18143	0.00116902
AC024937.4	3.89488	0.0489586		C11orf84	5.51206	1.95644e-05		CPSF1	2.62936	0.00149775		FAM110C	8.31901	0.00142529		HOXB7	10.132	0.000638348		MAPKAP1	2.72648	0.00473218		OGDH	2.32328	0.00177034		RAB11FIP1	4.24191	0.00423949		RRS1	37.6472	7.46217e-06		SYCP2L	8.8286	0.0354356		UTP23	2.87647	0.00390696
AC024937.6	51.0317	0.00220851		C11orf9	3.26014	0.00066952		CPSF2	3.97531	0.00119592		FAM111A	13.9788	0.00201534		HOXB8	9.33565	3.38516e-06		MAPKAPK2	3.0041	0.00277879		OGDHL	5.78709	0.00216918		RAB11FIP2	10.2111	0.000520845		RSAD1	6.41561	5.11166e-05		SYDE1	5.29132	0.00134453		UTP3	20.0007	9.25623e-06
AC025335.1	4.23149	0.0312815		C11orf95	10.7759	9.56525e-05		CPSF3	2.19337	0.00818739		FAM111B	20.2757	0.000489637		HOXB9	35.2717	0.000705867		MAPKAPK3	2.88656	0.000554544		OGFOD1	2.89079	4.09485e-05		RAB11FIP3	8.07203	0.00020456		RSBN1	12.1068	0.000327507		SYDE2	6.11491	0.000769214		UTP6	6.77502	0.000369813
AC027612.6	6.17051	0.00745775		C12orf23	17.0565	0.000865297		CPSF3L	5.63997	1.10141e-05		FAM114A1	2.21019	0.0222921		HOXB-AS1	8.05668	0.0183215		MAPKAPK5	4.02719	0.000179136		OGFOD2	16.7017	0.000122139		RAB11FIP4	11.1035	1.73488e-05		RSBN1L	4.09653	0.00402667		SYF2	8.32125	0.000259174		UTRN	12.1561	0.000385047
AC034193.5	20.2773	0.0125433		C12orf26	4.09509	0.0274857		CPSF4	8.27188	4.74907e-05		FAM114A2	2.9977	0.0153055		HOXC13	15.2789	9.34999e-05		MAPKAPK5-AS1	7.37715	0.00264391		OGFR	12.5304	4.47949e-06		RAB11FIP5	3.01171	1.93192e-05		RSF1	8.13989	0.00018132		SYMPK	14.6268	3.20702e-06		UTS2	5.82605	0.0163738
AC034220.3	6.31055	0.0151436		C12orf29	2.53654	0.00219873		CPSF6	3.48407	0.00657435		FAM115A	15.1611	0.000128861		HOXC4	3.93756	0.0454929		MAPKBP1	7.79645	1.80325e-05		OGG1	6.01693	9.85569e-05		RAB12	10.6286	0.000139709		RSG1	26.696	0.000173857		SYN2	3.0399	0.0348526		UVRAG	3.47279	0.00158062
AC037459.4	4.28494	0.00300139		C12orf35	8.10371	0.00277098		CPSF7	6.46011	0.0014486		FAM115B	21.441	0.000468421		HOXC6	5.40524	0.0316487		MAPRE1	5.9386	4.01504e-05		OGT	6.9299	0.00214016		RAB13	47.3411	4.84115e-05		RSL1D1	3.82881	0.00218285		SYNC	9.3449	0.00182527		UVSSA	7.5718	0.000244422
AC058791.2	14.2983	0.0014145		C12orf4	3.56575	0.00319956		CPT1A	4.89376	0.000140823		FAM116A	3.20809	0.0440602		HOXC9	33.0024	0.000517913		MAPRE3	4.38745	0.0088548		OIP5	2.08975	0.0144179		RAB14	2.16357	0.00346417		RSL24D1	3.74147	0.000777738		SYNCRIP	28.4167	0.00019221		UXS1	15.101	7.84644e-05
AC067956.1	7.76302	0.03159		C12orf44	19.2501	7.01426e-05		CPT1B	21.8422	0.0009868		FAM117A	2.19713	0.00904816		HOXD8	18.1652	0.00440124		MAPT	12.8299	2.74618e-06		OIP5-AS1	16.0799	0.00105772		RAB15	6.07867	0.0106338		RSPH1	33.5951	0.000879032		SYNDIG1	3.89488	0.0489586		VAC14	2.27868	5.38502e-05
AC068138.1	16.6605	0.00282465		C12orf45	5.25255	0.00117144		CPT1C	5.80009	0.00956174		FAM117B	3.87587	0.00613144		HP1BP3	2.54315	0.00271803		MARC2	8.28875	0.00447709		OLA1	3.8738	0.000300392		RAB17	14.3877	0.000171696		RSPH10B	15.046	0.0124579		SYNE1	6.87214	0.00435787		VAMP1	25.5432	0.00408669
AC068491.1	4.68404	0.000571933		C12orf49	5.41295	0.000988512		CPT2	3.65889	0.000969172		FAM118A	14.6196	0.000232854		HPCAL1	2.05939	0.000687567		MARCH3	3.90505	0.0211258		OLFML2A	3.1458	0.00127082		RAB18	5.15771	0.000983271		RSPH10B2	7.78616	0.0461437		SYNE2	12.0142	0.00117292		VAMP4	9.87137	7.69769e-05
AC068533.7	7.21486	0.00352476		C12orf5	8.0426	0.00047853		CRADD	5.7642	0.0338567		FAM118B	4.37679	6.53977e-05		HPCAL4	4.85225	0.00183002		MARCH5	11.2647	0.00015508		OLFML2B	6.67996	0.0431147		RAB1A	3.28482	0.000357316		RSPH3	5.56332	0.000538525		SYNE3	23.0624	0.0136149		VAMP7	13.3084	0.000544637
AC069368.3	3.93688	0.0234304		C12orf50	9.97275	0.000780413		CRAMP1L	6.05158	0.000440742		FAM120A	2.61446	0.00133258		HPD	9.00092	0.00533849		MARCH6	4.66716	0.001863		OMA1	7.73174	0.00890239		RAB20	5.74134	0.000590085		RSPO4	6.58217	0.0388847		SYNE4	5.36156	0.000599139		VAMP8	4.51473	0.00875352
AC069513.3	6.5819	0.012929		C12orf51	6.00685	0.000907842		CRB3	24.4746	3.30462e-06		FAM120AOS	2.3925	0.00770438		HPS1	3.09697	0.00309466		MARCH7	4.09298	0.000719419		ONECUT2	17.3341	0.000833652		RAB21	16.3377	0.00019927		RSPRY1	12.2961	0.000286498		SYNGAP1	7.1236	6.77619e-05		VANGL1	2.28256	0.000297412
AC073043.2	11.8425	0.049002		C12orf55	5.56761	0.0265447		CRBN	4.48973	0.00245593		FAM120B	4.06963	0.00450582		HPS4	3.8256	0.00241486		MARCH8	2.93575	0.000720659		ONECUT3	4.74665	0.00138071		RAB22A	14.0971	0.000460411		RSRC1	5.56942	0.000402419		SYNGR1	4.71643	0.00231832		VANGL2	24.4169	0.00413812
AC073046.25	6.88402	0.00269208		C12orf57	2.84193	0.0014511		CRCP	12.5132	0.000123893		FAM120C	7.34377	0.00242308		HPS5	3.9865	0.00197965		MARCH9	3.09421	0.00628022		OPA1	4.76889	0.00152764		RAB24	10.392	0.000444108		RSRC2	5.43176	0.000544422		SYNGR3	6.98913	0.0329639		VAPB	7.41241	0.000271907
AC073236.3	20.8511	0.00167403		C12orf65	2.9763	0.0411474		CREB1	8.83845	0.000546567		FAM122B	3.49476	0.00153085		HPSE	2.44472	0.0306661		MARCKS	4.43122	0.0034263		OPA3	12.8806	0.000127083		RAB25	2.62395	0.000609543		RTCA	8.00948	0.00325876		SYNJ1	4.09949	0.021712		VARS2	7.34867	1.87005e-05
AC073333.8	6.31362	0.018046		C12orf76	6.21937	0.000827162		CREB3	2.25548	0.0026948		FAM122C	8.15951	0.00655088		HR	4.08044	2.35735e-05		MARCKSL1	2.10946	0.00634316		OPHN1	8.06901	0.0065464		RAB26	10.4799	0.000274809		RTEL1_1	3.89814	0.000314484		SYNJ2	4.88336	0.000408124		VASH1	44.7662	0.000110225
AC073343.13	13.842	0.0362611		C14orf101	8.18661	0.00328542		CREB3L2	3.54607	0.00481012		FAM123B	21.6439	4.59983e-06		HRAS	5.17907	2.4952e-05		MARK1	2.39024	0.0413959		OPLAH	5.8529	0.00074874		RAB27A	13.5285	0.00255444		RTF1	7.10499	8.79309e-05		SYNJ2BP	7.90641	0.00420806		VASH2	4.33912	0.0356756
AC074212.5	6.04667	0.0107842		C14orf102	7.08939	0.000195181		CREB3L4	7.07083	5.42111e-05		FAM125B	2.77439	0.00121646		HRH1	2.88741	0.000832524		MARK2	2.11382	0.000101134		OPN3	5.66927	0.0163038		RAB28	6.33056	0.000184538		RTKN	3.5603	8.48422e-05		SYNM	11.8827	0.000351869		VASP	3.93199	0.000156068
AC074286.1	6.85148	0.0141235		C14orf105	9.93993	0.0452352		CREBBP	14.7256	1.1736e-05		FAM126A	6.81476	0.00171851		HS1BP3	3.78023	0.000731494		MARK3	4.82514	0.00041377		OPTN	3.58526	0.0101522		RAB2A	2.14801	0.0111996		RTN4	4.43457	0.00146255		SYNPO	7.96401	0.011271		VAV1	10.5277	0.00129786
AC078899.1	10.477	0.00938376		C14orf118	20.1938	0.000376663		CREBL2	10.6609	8.99909e-05		FAM126B	14.0654	8.2841e-05		HS2ST1	31.0041	0.000318704		MARK4	2.9834	0.000900126		ORAI2	5.48162	4.62703e-05		RAB2B	3.69685	0.00228613		RTN4IP1	3.35101	0.00900353		SYNPO2L	4.88389	0.0127598		VAV2	25.3809	1.9719e-07
AC079135.1	4.80749	0.0160949		C14orf129	3.22404	0.00343169		CREBRF	2.64628	0.0285354		FAM129A	9.5797	5.58866e-06		HS6ST1	6.12639	1.42879e-07		MARS	2.3082	0.000789241		ORAOV1	18.5182	2.92221e-05		RAB31	6.14135	4.80795e-05		RTN4RL1	15.6321	6.14397e-05		SYNRG	5.48321	0.000573951		VAX2	5.7926	0.018947
AC079922.3	16.524	0.00423782		C14orf132	3.24874	0.00563364		CREBZF	6.97852	1.07386e-05		FAM129B	22.9363	3.36641e-06		hsa-mir-4763	16.8393	4.17635e-05		MARVELD1	2.04617	0.00187575		ORC1	2.92988	0.000136738		RAB33B	4.27135	0.0124536		RTTN	11.1241	0.00236845		SYP	9.35922	2.88318e-05		VBP1	2.50121	0.00322987
AC084018.1	13.5593	0.00249241		C14orf133	3.05042	0.00119382		CRELD1	6.94098	0.00514754		FAM131A	9.56508	0.00855701		HSBP1	2.20203	0.0047847		MARVELD3	8.38952	6.15042e-05		ORC2	19.1827	0.000242645		RAB35	23.8596	1.904e-06		RUFY1	5.58197	0.000323581		SYPL2	9.23461	0.0188378		VCAN	10.59	0.000503924
AC087380.14	11.6882	0.0122512		C14orf135	4.937	0.00144517		CRELD2	3.98149	0.000380332		FAM132A	24.0397	0.00717978		HSBP1L1	4.20955	0.0290468		MASP2	20.7636	0.0018659		ORC3	4.46919	0.00137791		RAB37	5.46605	0.000206462		RUFY2	6.07079	0.0172993		SYS1	6.11067	0.0230414		VCL	2.11158	0.00250034
AC087590.3	11.1187	0.00385973		C14orf149	6.46203	0.00864722		CREM	8.0416	0.0033984		FAM133B	11.3918	9.87595e-07		HSD11B2	16.9975	4.32463e-05		MAST1	4.18623	0.00181087		ORC4	3.81973	0.00216341		RAB38	3.47363	0.0262397		RUFY3	6.03095	0.00611418		SYT1	5.03076	0.00168488		VCP	4.30884	3.40524e-05
AC087650.2	12.6895	0.000602227		C14orf159	6.61654	0.000257276		CRIM1	25.4111	8.62097e-05		FAM134A	5.37379	0.000311013		HSD17B1	6.8607	0.000259568		MAST2	2.86444	0.00257366		ORC5	2.46859	0.00617302		RAB3D	10.4874	0.000555823		RUNDC1	4.64201	0.00120967		SYT12	5.53137	0.000976702		VCPIP1	14.1469	0.000494338
AC090421.1	4.11229	0.0300614		C14orf166	5.02612	0.000136319		CRIPAK	7.83971	6.37363e-05		FAM134B	9.03722	0.00379324		HSD17B12	3.75805	0.00243799		MAST3	2.74432	0.00287		ORC6	5.19353	0.000625424		RAB3GAP1	22.1563	0.00025794		RUNDC3B	8.62474	0.00798978		SYT13	21.7029	1.64158e-05		VDAC3	2.11629	0.000649014
AC091729.9	4.52083	0.0107776		C14orf2	2.05624	0.00498333		CRISPLD2	2.28015	0.0207605		FAM134C	18.0708	9.85811e-05		HSD17B14	5.41219	0.0108781		MASTL	2.88843	0.00513561		ORMDL1	5.27459	0.00182147		RAB3GAP2	7.81521	0.000499883		RUNX1	8.75116	2.10198e-05		SYT17	3.24072	0.00116955		VEGFA	19.7125	1.32781e-06
AC092171.1	3.96731	0.0127008		C14orf37	11.8471	0.00585237		CRK	3.40391	0.00153236		FAM135A	5.95737	0.00148383		HSD17B4	7.15479	0.000248681		MAT2A	10.0854	0.000722851		ORMDL3	46.9962	9.02481e-05		RAB3IP	11.5278	0.00310234		RUSC1	6.55917	8.02859e-06		SYT5	3.47994	0.0209578		VEGFB	2.43818	0.0140742
AC092835.2	6.02298	0.0456149		C14orf43	4.74573	0.000514424		CRKL	5.77007	6.18841e-05		FAM136A	15.8383	0.000125014		HSD17B6	15.2666	0.0174908		MAT2B	9.1389	6.13219e-05		OS9	11.3534	7.48397e-05		RAB40A	29.9913	0.00688572		RUSC2	3.28697	0.00076241		SYT7	7.18406	7.88929e-06		VEZF1	3.46009	0.00506827
AC093323.3	6.03037	4.41857e-05		C14orf45	3.7253	0.00680068		CRLF3	2.24024	0.00274574		FAM13A	4.55142	0.00282532		HSD17B7	2.20991	0.0105747		MATN1	13.3788	0.0310802		OSBP	9.68324	2.51191e-05		RAB40B	3.59125	0.000995731		RUVBL1	2.20431	0.000889701		SYTL1	4.94229	0.000757229		VEZT	3.37763	0.0050923
AC093375.1	15.4825	0.00942868		C14orf79	10.6134	0.000754696		CRLS1	2.26356	0.00632027		FAM13A-AS1	22.7385	0.00738225		HSD17B7P2	3.1659	0.0206474		MATN2	6.55824	0.00440245		OSBPL10	3.22334	0.00178991		RAB40C	2.91292	0.00141925		RUVBL2	2.62643	1.73776e-05		SYTL2	7.47592	0.00136369		VGF	8.64358	9.5481e-07
AC093484.6	10.4978	0.000475265		C14orf80	13.5576	6.48193e-05		CRNKL1	6.15176	0.000999712		FAM13B	10.0405	0.00279958		HSDL1	3.52904	0.00434658		MATR3	3.25172	0.00484497		OSBPL11	2.66404	0.00268679		RAB43	5.00818	5.25027e-05		RWDD1	4.66514	0.00038263		SYTL3	2.89154	1.70326e-05		VGLL4	25.9964	2.56645e-05
AC093510.2	25.3224	0.00470146		C14orf93	6.50714	0.0351148		CROCC	8.55905	4.60752e-05		FAM149B1	2.44342	0.00407992		HSDL2	2.94362	0.00088879		MAU2	2.35447	0.00235467		OSBPL1A	4.84966	0.000933712		RAB4A	2.93899	0.00279389		RWDD2A	4.26331	0.00242722		SYTL4	6.44202	0.00335788		VHL	21.2447	0.000562428
AC093616.4	2.13393	0.00415287		C15orf23	3.25579	0.000152296		CROCCP2	20.6301	0.000187925		FAM154B	19.8402	0.00294062		HSF2	12.0123	4.6393e-05		MAVS	11.1253	1.01044e-05		OSBPL2	7.94734	3.82241e-05		RAB4B	4.14059	0.0062972		RWDD2B	2.73714	0.00862911		SZT2	7.92407	0.00158589		VILL	8.27572	0.0022105
AC093627.10	21.0874	0.044311		C15orf29	5.14171	0.00130386		CROCCP3	39.7557	0.00590845		FAM155B	15.7489	0.000290247		HSF4	5.44396	0.0411537		MAX	7.0266	1.67982e-05		OSBPL3	3.895	0.000658933		RAB5A	31.5341	5.05092e-05		RWDD3	4.75644	0.000113027		TAB1	3.81509	0.000114143		VIMP	4.27271	0.000246591
AC093627.6	9.82421	0.0274147		C15orf33	3.68656	0.0247523		CRTAP	4.69539	0.00012691		FAM156A	28.1628	0.000450859		HSH2D	4.90001	0.000549546		MAZ	2.68248	0.000151357		OSBPL5	7.16877	0.000139491		RAB5B	5.54814	0.00131227		RWDD4	14.3728	0.00121477		TAB2	25.6713	0.000111265		VIPR1	16.59	0.00284148
AC093627.9	2.58868	0.0349969		C15orf38	8.96343	0.00170058		CRTC1	4.65873	0.000364675		FAM156B	18.6457	6.49551e-06		HSP90AA1	4.97436	0.000496992		MB21D2	3.66523	0.00739628		OSBPL6	2.87168	0.0152522		RAB5C	5.79519	1.26527e-05		RXRA	11.7775	2.96542e-05		TAB3	7.76407	0.000371707		VKORC1L1	7.96645	0.000397782
AC093642.5	15.0334	0.00317495		C15orf38-AP3S2	9.607	1.53254e-05		CRTC2	4.38515	0.000185165		FAM157B	12.0145	0.000719621		HSP90AA4P	2.68632	0.0479369		MBD1	10.2974	4.26249e-08		OSBPL8	2.81417	0.0101391		RAB6B	17.9959	0.000178011		RXRB	5.76987	0.00330518		TACC1	3.87154	0.00115915		VOPP1	5.98097	0.000357631
AC093726.6	7.73955	0.00479787		C15orf41	3.45057	0.00583546		CRTC3	6.2627	0.000242944		FAM157C	5.05573	0.000504486		HSP90AA5P	5.29078	0.0107523		MBD2	15.9091	0.000157466		OSBPL9	5.30589	0.0025817		RAB7L1	6.60118	0.000171844		RYBP	29.7405	4.69887e-05		TACC2	2.55319	0.00468257		VPRBP	8.42717	0.000869348
AC093734.13	8.56959	0.00386906		C15orf42	8.17092	0.00211413		CRY1	3.29962	0.0133993		FAM160A1	11.1916	0.000945436		HSP90AB1	4.21652	0.000818247		MBD3	12.4416	0.000315011		OSCAR	19.3229	0.013046		RAB8A	3.02368	4.58189e-05		RYK	3.11483	0.00835729		TACC3	2.97892	3.69625e-05		VPS11	3.64341	0.0057785
AC093838.4	9.05453	8.96517e-05		C15orf44	2.30397	0.00750728		CRY2	3.67431	0.000352335		FAM160A2	8.94776	0.000942457		HSP90AB2P	3.7625	0.00583192		MBD4	2.87359	0.0044163		OSCP1	3.32187	0.00976239		RAB8B	4.60556	0.00164468		RYR1	7.61351	0.00225432		TACO1	3.18043	0.000337022		VPS13A	11.3978	0.00386581
AC093901.1	3.89488	0.0489586		C15orf52	19.8073	0.00366279		CRYBB2P1	12.9906	7.79607e-05		FAM160B1	2.90661	0.00867751		HSP90B1	8.8615	0.000450712		MBD6	2.69769	0.00693753		OSGEP	11.8974	0.000375263		RAB9A	3.9594	8.79346e-05		RYR3	4.7096	0.00184899		TADA1	2.27701	0.00160635		VPS13B	7.23995	0.00200583
AC103965.1	13.1246	0.000672191		C15orf57	3.31759	0.00349262		CRYBB3	17.4647	0.0203643		FAM160B2	3.5139	0.000666966		HSP90B3P	2.29165	0.0499676		MBIP	4.17244	0.00128138		OSGEPL1	3.09717	0.00310185		RABEP1	4.61833	0.000603036		S100A13	2.8904	0.000416126		TADA2A	7.67666	0.000823201		VPS13C	7.7923	0.00218678
AC108488.3	20.053	0.000259173		C15orf63	25.0545	0.00133997		CRYBG3	7.0254	0.00358875		FAM161A	4.08647	0.0105284		HSPA12A	5.43631	6.42218e-07		MBLAC1	16.4656	0.000338142		OSGIN1	2.29427	0.0106591		RABEP2	4.78656	0.00103519		S100A14	29.8807	2.82963e-05		TADA2B	7.10198	5.33887e-05		VPS13D	6.76294	0.00075075
AC110373.1	7.76107	0.0305524		C16orf48	17.8902	6.91008e-07		CRYGS	16.0184	0.00373354		FAM161B	5.52096	0.000565332		HSPA12B	2.62869	0.0274871		MBLAC2	24.7915	1.13762e-05		OSGIN2	15.9012	3.61001e-05		RABEPK	5.85569	5.55722e-05		S100A16	2.25164	0.000237379		TAF1	17.5288	6.42107e-05		VPS16	5.79844	1.56579e-05
AC110491.1	6.83545	0.00167251		C16orf5	4.12304	0.00021291		CRYL1	2.58439	0.00775848		FAM162A	2.85784	0.000336902		HSPA14	8.88145	0.000174997		MBNL1	12.9089	0.000192755		OSMR	5.37654	0.00035072		RABGAP1	10.7637	0.000234047		S100A2	14.6198	0.00352481		TAF10	3.01746	0.000231787		VPS18	6.62828	0.000100515
AC112229.7	23.8871	0.000613089		C16orf52	34.4899	0.000360483		CRYM-AS1	63.6807	0.00446763		FAM165B	4.82722	0.000343955		HSPA1A	7.68598	0.000478989		MBNL2	2.55472	0.0095041		OSR1	4.85834	0.00130753		RABGAP1L	4.85286	0.0137442		S100A4	2.2376	0.0322188		TAF11	2.64849	0.00440429		VPS26A	12.1691	0.00069925
AC114765.1	4.6342	0.0204058		C16orf53	3.67897	0.0308993		CRYZL1	5.34077	0.0122016		FAM166B	8.95421	0.000564792		HSPA1B	3.52757	8.0479e-05		MBOAT1	3.26885	0.00795202		OSR2	2.12047	0.00683414		RABGGTA	3.2286	0.000413666		S100PBP	11.5285	0.00146432		TAF12	3.70878	3.06277e-05		VPS26B	4.10945	0.000689077
AC114772.1	5.39352	0.00416894		C16orf55	7.12201	9.76485e-05		CSAD	7.65772	0.00479058		FAM168A	28.3585	0.000568744		HSPA4	12.9349	0.000139733		MBOAT2	9.22365	0.00205177		OSTF1	7.36452	0.000127761		RABGGTB	3.10691	0.0018754		S1PR2	2.97671	0.000128818		TAF13	9.03684	9.30144e-07		VPS28	2.94262	0.0099699
AC125232.1	4.35211	0.00330645		C16orf57	3.47489	0.000651588		CSAG1	22.6422	0.0115945		FAM168B	30.7178	2.76154e-05		HSPA4L	3.23379	0.00543317		MBOAT7	3.352	0.000631146		OSTM1	3.22782	0.0315156		RABL2A	4.61111	0.00228053		S1PR5	16.2368	8.25521e-06		TAF15	39.758	1.16193e-05		VPS29	4.42306	0.00157732
AC126544.2	5.38696	0.0315083		C16orf58	3.4566	0.000388333		CSAG2	7.18528	0.0296289		FAM169A	4.72268	0.00106682		HSPA5	12.6563	4.57037e-05		MBP	6.61981	1.83663e-05		OTUD3	14.6439	0.000238326		RABL3	2.90241	0.00150971		SAAL1	10.3616	0.000161709		TAF1A	4.07799	0.00679916		VPS33A	4.07234	1.59718e-05
AC130352.1	17.142	0.000323521		C16orf59	3.05403	0.00178928		CSAG3	6.97638	0.00451662		FAM171A1	3.08916	6.80086e-06		HSPA9	4.20415	0.000397966		MBTD1	23.3796	0.000746613		OTUD4	5.60316	0.00301541		RAC3	16.9833	3.60336e-05		SACM1L	14.8875	0.000102798		TAF1B	4.24976	0.000156464		VPS33B	4.71794	0.000122495
AC131097.3	6.88194	0.0088145		C16orf62	4.02222	0.00813695		CSDA	2.68098	1.0215e-05		FAM171A2	18.2932	1.40209e-05		HSPB11	3.72761	0.000261457		MBTPS1	2.6948	0.00155042		OTUD5	4.50545	5.90637e-05		RACGAP1	17.0676	8.61861e-05		SACS	7.7751	0.00164814		TAF1C	4.33729	0.000569873		VPS36	3.83908	0.00399551
AC133528.2	73.2108	0.0040786		C16orf7	2.05652	0.0401415		CSDC2	7.34844	0.00258595		FAM172A	2.26396	0.0473045		HSPB2-C11orf52	5.38768	0.0380522		MBTPS2	3.20099	0.00333704		OTUD6B	4.54167	0.000994689		RAD1	2.58267	0.00456438		SAE1	6.18016	8.06983e-06		TAF1D	3.44587	0.00458658		VPS37A	2.09379	0.035097
AC135178.1	35.0467	0.00226945		C16orf70	3.45252	0.000737784		CSDE1	12.7017	0.000121451		FAM173B	7.69212	0.0041885		HSPBAP1	6.34535	0.00235457		MCC	4.84583	9.37816e-05		OTUD7A	5.27535	0.00182718		RAD17	4.14477	0.000291093		SAFB	14.348	1.46829e-06		TAF2	3.97226	0.00104693		VPS37B	3.98798	0.000509596
AC137934.1	38.441	0.000433553		C16orf71	8.19108	0.00830797		CSF1	4.13826	0.0295933		FAM174A	4.50971	0.000400333		HSPD1	24.9506	1.62343e-05		MCCC1	6.46221	0.001954		OTUD7B	40.9041	4.68215e-05		RAD18	6.41114	0.0010934		SAFB2	7.48455	6.1777e-06		TAF3	5.11622	2.9946e-05		VPS37D	5.66903	0.00600933
AC138150.3	19.4744	0.00037716		C16orf72	17.2433	9.28594e-05		CSGALNACT1	3.64091	0.00184149		FAM175A	3.54196	0.00242002		HSPD1P1	13.3049	0.0259448		MCCC2	3.35857	0.0041246		OTX1	2.32485	0.00203088		RAD21	2.97878	0.00266608		SALL4	54.5907	0.000644019		TAF4	2.47645	0.00961642		VPS39	3.64106	7.08981e-05
AC138969.4	6.7922	0.00391421		C16orf79	4.2729	0.0146245		CSGALNACT2	8.89689	0.000530471		FAM176C	2.05917	0.0124949		HSPD1P8	14.6333	0.0365109		MCEE	19.5925	0.000134099		OVGP1	29.0141	9.0414e-06		RAD23B	35.9638	8.26951e-05		SAMD1	4.80451	0.000131036		TAF4B	4.55402	0.00157453		VPS41	4.57799	0.000601175
AC141586.5	6.31911	0.00198824		C16orf80	2.1463	0.019552		CSNK1A1	3.2041	0.000591428		FAM177A1	11.2503	0.000332017		HSPE1	19.8478	0.000206326		MCF2L2	8.54842	0.00212464		OVOL1	2.12638	0.010525		RAD50	8.80355	0.000858148		SAMD12	7.7003	0.000358936		TAF5	3.45308	0.000251452		VPS45	4.65671	0.00256265
AC145291.1	4.85597	0.0225398		C16orf85	12.7502	0.00160263		CSNK1D	4.84176	0.000888189		FAM178A	7.70343	0.00113326		HSPG2	2.36546	0.000135245		MCFD2	4.07383	0.000305712		OVOL2	9.47133	0.0050814		RAD51	7.53623	0.00103612		SAMD13	4.16105	0.0156395		TAF5L	21.5614	1.70787e-05		VPS4A	3.66005	0.000160436
AC156455.1	4.08262	0.00707184		C16orf87	9.02739	2.98684e-05		CSNK1E	7.70507	6.28255e-07		FAM179A	2.23989	0.0134434		HSPH1	3.15226	0.00253001		MCL1	16.0396	0.000105004		OXA1L	2.05253	0.000495691		RAD51AP1	4.19782	0.00611778		SAMD14	4.21935	0.0395367		TAF6L	5.75846	0.00148052		VPS4B	6.63187	8.00892e-05
AC226119.4	20.0782	0.000234195		C16orf88	11.0867	6.50073e-05		CSNK1G1	3.29152	0.00279136		FAM179B	3.35895	0.0472127		HTATIP2	9.30454	0.000442389		MCM10	3.13229	0.000270466		OXCT1	12.8001	0.000347501		RAD51B	5.70104	0.0392014		SAMD3	6.31983	0.0116969		TAF7	3.0047	0.00198383		VPS52	3.27842	0.000815429
ACAA1	9.49299	3.96584e-05		C16orf91	3.61278	0.0111997		CSNK1G2	3.26473	0.00163996		FAM184A	7.5526	0.0124462		HTATSF1	8.93184	0.000190051		MCM2	2.25126	1.70047e-05		OXNAD1	3.5349	0.000146326		RAD51C	7.01984	0.000112025		SAMD4A_1	22.657	0.00148746		TAF7L	3.8026	0.0285707		VPS53	4.07275	0.000366331
ACACA	5.70996	0.0019358		C16orf93	13.8953	0.00191503		CSNK1G3	3.01699	0.00766911		FAM184B	13.9054	0.000670871		HTR1B	7.98202	0.0374209		MCM3	3.40124	0.00107372		OXR1	3.7793	0.00049279		RAD51D	4.62839	0.00128948		SAMD4B	4.45977	5.02409e-05		TAF8	18.7115	3.5026e-05		VPS54	22.3088	0.00260251
ACACB	8.16747	0.000680132		C16orf95_2	4.1676	0.00255522		CSNK2A1	6.10699	0.000173418		FAM185A	6.52442	0.0117452		HTR1D	15.4753	0.000121538		MCM3AP	5.01133	0.000487434		OXSR1	20.6719	0.000729388		RAD52	4.15749	0.00144198		SAMD5	14.3384	0.000870379		TAF9	3.56402	0.000384941		VPS8	4.72287	0.0140434
ACAD10	6.27573	0.00137424		C17orf101	13.0014	3.68727e-05		CSNK2A2	2.88319	0.00045563		FAM186A	39.4643	0.0372543		HTR7	4.34882	0.000997433		MCM4	3.08441	0.000716281		OXTR	5.64319	0.0223314		RAD54B	5.62579	0.00692574		SAMD8	5.18694	0.00162669		TAGLN	8.0832	0.000126762		VRK1	4.05166	4.29517e-05
ACAD11	5.75629	1.91543e-05		C17orf103	3.40883	0.00851864		CSPG4	18.6938	3.30883e-05		FAM188A	2.84472	0.00791155		HTRA2	4.53824	4.38985e-05		MCM5	2.5263	4.07493e-06		P2RX1	3.89488	0.0489586		RAD54L	4.29686	0.00138016		SAMD9	9.34461	0.00701047		TAGLN2	2.5038	0.00105048		VRK2	3.28713	0.00481072
ACAD8	5.40469	6.44774e-05		C17orf104	4.23137	0.00943876		CSPG5	6.90569	0.00353429		FAM188B	3.38392	0.00611644		HTT	7.95432	0.000988408		MCM7	2.32014	0.000179482		P2RX4	2.80193	0.024318		RAD54L2	31.8554	5.66289e-06		SAMHD1	6.44187	8.47152e-06		TAMM41	4.52358	0.00143657		VRK3	2.60508	0.00300659
ACAD9	4.83228	0.000258997		C17orf108	13.6391	0.00180608		CSPP1	5.78616	0.000531051		FAM189A2	9.93993	0.0452352		HUS1	9.38228	0.000753901		MCM8	20.851	0.0007146		P2RX5	2.19489	0.00612617		RAD9A	7.37776	3.19657e-05		SAMM50	2.54782	0.000300399		TANC1	3.3935	0.00385831		VSIG10	19.7714	0.00018701
ACADM	5.0403	0.000481937		C17orf28	3.0519	3.06916e-05		CSRNP1	4.84609	0.00358099		FAM18B1	6.47578	0.00295124		HUWE1	6.37979	0.000268948		MCM9	3.45931	0.000877967		P2RX7	3.89562	0.0129034		RADIL	3.48654	0.0253414		SAP130	12.0722	2.2928e-05		TANC2	4.37223	0.00341837		VSNL1	4.99264	0.0113745
ACADS	7.17244	6.37157e-06		C17orf39	6.72093	0.00209339		CSRNP2	8.30016	4.64042e-05		FAM18B2	18.2186	0.0312535		HYAL1	4.61225	0.00197591		MCMDC2	10.9866	0.00243372		P2RY11	25.8032	0.000176855		RAE1	3.43425	0.000311482		SAP18	6.38639	6.75093e-05		TANK	4.33655	0.00591327		VTA1	2.39053	0.0102399
ACADSB	5.51732	0.000211316		C17orf51	17.4573	9.18244e-05		CSRP1	5.28739	0.000229554		FAM18B2-CDRT4	9.45582	0.0128242		HYAL3	6.28081	0.00043055		MCOLN1	5.83821	6.90766e-06		P2RY2	6.92102	0.0398213		RAET1E	15.4438	0.00016372		SAP30	5.94473	0.0023419		TAOK1	5.4915	0.00153091		VTI1A	8.15621	0.000354149
ACADVL	2.93985	0.00180819		C17orf56	4.62852	0.00112332		CSRP2	3.55562	0.00229816		FAM190A	4.09956	0.00779799		HYI	8.23751	0.000244566		MCOLN2	6.59091	0.00281585		P4HA1	2.44032	0.00148232		RAET1K	5.17796	0.000169592		SAP30BP	7.44684	9.64068e-06		TAOK2	15.7943	6.26986e-07		VTI1B	17.7818	0.000119743
ACAP2	2.87278	0.00656352		C17orf57	11.4751	0.00231343		CSRP2BP	5.21872	0.000251732		FAM190B	3.10613	0.00441085		HYOU1	4.77022	5.57274e-05		MCOLN3	4.967	0.00230763		P4HA2	3.54562	0.00144534		RAF1	3.82773	0.00101297		SAP30L	11.477	0.00143728		TAOK3	11.3683	0.000217886		VWA1	3.765	3.82062e-05
ACAP3	3.15699	0.000757077		C17orf59	3.7653	0.0148513		CSTA	6.31362	0.018046		FAM192A	7.55328	0.00221359		IAH1	3.09821	0.0153299		MCPH1	4.5132	0.000879963		P4HB	2.57913	0.000117922		RAI1	4.05395	0.00118061		SAPCD1-AS1	9.96452	0.0120946		TAP2	38.9097	8.04675e-05		VWA7	2.49488	0.00543655
ACAT1	5.14902	3.23285e-05		C17orf61	3.87829	0.000564302		CSTF1	2.56754	0.00340748		FAM193A	4.81043	0.00044742		IARS	2.30603	0.00457696		MCTP2	5.74744	0.00290863		P4HTM	3.37723	0.00125185		RAI14	2.8499	0.00450989		SAPCD2	2.26718	0.000277604		TAPBP	3.0197	0.00102059		VWCE	4.48684	0.00116505
ACAT2	12.9122	0.00039753		C17orf61-PLSCR3	4.07039	0.0200142		CSTF2	2.20583	0.00907006		FAM193B	6.51298	0.000714435		IARS2	7.66596	0.000120372		MDC1	4.56045	0.000199073		PAAF1	8.3536	0.00050619		RALA	19.6969	0.000225037		SAR1A	10.994	0.000650227		TAPBPL	51.9671	0.0135495		VWDE	11.6006	0.00741266
ACBD3	6.72742	0.00060351		C17orf62	3.33424	0.000410663		CSTF2T	7.64896	0.000338783		FAM195B	7.69539	0.000649616		IBA57	25.3124	9.45461e-06		MDFI	15.4586	5.85975e-06		PABPC1L	7.60809	0.000114148		RALB	10.5526	0.000547951		SARDH	2.66143	0.0170805		TAPT1	14.5824	0.000446965		VWF	7.04152	0.0214276
ACBD4	4.12461	0.0154014		C17orf65	12.8074	0.000156011		CSTF3	13.0443	0.00116686		FAM198A	5.79153	0.00356072		IBTK	9.44178	0.00151434		MDFIC	12.1771	0.0129953		PABPC4	2.8445	8.68912e-05		RALBP1	5.51875	0.000403561		SARM1	8.12536	0.00142327		TARBP1	19.4614	0.00235259		WAC	8.13139	0.000371358
ACBD5	6.93203	0.000632157		C17orf67	16.6587	0.000128974		CTA-211A9.5	5.07845	0.000627199		FAM199X	28.725	0.000140575		ICA1	3.25253	0.0353301		MDGA1	9.32669	0.000127649		PABPN1	45.4775	1.53446e-09		RALGAPA1	5.79449	0.00271131		SARNP	4.9281	0.000154872		TARBP2	4.63945	0.000114121		WAPAL	14.337	0.000566352
ACBD6	5.86095	0.000418295		C17orf69	9.87166	0.00070871		CTA-217C2.1	8.11749	0.00267124		FAM19A2	23.3657	0.00134379		ICA1L	3.474	0.0336366		MDH1B	14.635	0.00400843		PACRGL	2.75276	0.00205641		RALGAPA2	7.97464	0.000851197		SARS	4.64262	0.000253436		TARDBP	37.375	1.76927e-05		WARS2	7.95651	0.00363364
ACCS	9.75165	0.000243534		C17orf70	2.62598	6.4997e-05		CTA-250D10.15	6.89054	0.00490526		FAM200A	2.27277	0.0107829		ICAM1	3.194	0.00426543		MDM1	7.59757	0.000130965		PACS1	2.25073	0.000585606		RALGAPB	5.3734	0.00297171		SART1	15.8677	2.30711e-08		TARS	2.81956	0.00261592		WAS	4.31512	0.00794023
ACER2	3.9635	0.0366883		C17orf75	3.02264	0.0112911		CTA-714B7.5	11.6055	0.000812707		FAM203A	7.96745	0.00088528		ICAM5	12.6055	4.40108e-05		MDM2	2.84086	0.00141049		PACS2	2.35672	0.00359846		RALGDS	6.57079	0.000142987		SART3	6.49997	0.000166799		TARS2	4.4428	0.000110903		WASF2	2.62502	0.000934263
ACER3	2.40619	0.00995169		C17orf76-AS1	2.34103	0.000278702		CTAGE5	4.07348	0.00169146		FAM203B	3.57451	0.00209573		ICOSLG	9.57996	1.99586e-05		MDM4	3.85911	0.00568724		PACSIN2	7.64425	1.68254e-05		RALGPS1	7.10307	0.000117716		SASH1	3.68641	0.00465891		TARSL2	8.19677	0.00147514		WASH2P	7.44291	0.00105462
ACHE	8.56645	0.00310869		C17orf79	2.40191	0.00668593		CTB-118N6.3	35.2052	0.015523		FAM204A	6.46524	0.000640947		ID1	2.92269	0.00116895		MDN1	7.11309	0.000532376		PACSIN3	22.8352	0.000340204		RALGPS2	22.1231	0.000401297		SASS6	3.89372	0.00472027		TAS1R3	2.74461	0.0430621		WASH3P	16.2085	0.00100069
ACIN1	18.9095	1.57416e-05		C17orf80	4.88358	0.0010988		CTB-129O4.1	6.856	0.020592		FAM206A	2.87712	0.0317868		IDE	2.88855	0.00741753		MDP1	3.41769	0.00592526		PAF1	14.8723	5.5576e-06		RALY	2.16016	0.000366309		SAT1	5.47851	0.00446808		TAS2R42	7.52119	0.0367986		WASH4P	14.2425	0.00133539
ACO1	3.11979	0.000869626		C17orf81	5.00912	0.00289483		CTB-134H23.1	28.1951	0.0435555		FAM207A	19.9016	0.000594075		IDH1	2.57029	0.00366697		ME2	3.19899	0.00268153		PAFAH1B1	14.4027	7.41678e-05		RAMP1	4.80185	0.00436459		SAT2	6.26902	0.000165692		TAS2R5	14.6472	0.00504537		WASH6P	7.77196	0.000531509
ACOT11	6.2858	0.000171646		C17orf85	7.50481	9.8464e-06		CTB-157D17.1	42.4349	0.00712695		FAM208A	6.94906	0.000826243		IDH3A	2.54949	0.00013017		MEA1	6.98736	4.87918e-06		PAFAH1B2	3.97387	0.000614414		RAN	3.92128	6.88519e-05		SATB2	3.63008	0.0164451		TASP1	5.67361	0.000314734		WASH7P	17.0763	1.12827e-05
ACOT13	3.03317	0.00132849		C17orf89	6.46315	0.000404857		CTBP1	3.09333	0.000799635		FAM208B	5.66617	0.00113197		IDH3B	6.93192	6.79942e-07		MEAF6	5.1995	0.00532361		PAFAH2	2.58379	0.0336021		RANBP1	7.73274	2.01441e-06		SAV1	3.46647	0.00363647		TATDN1	9.90591	0.00202401		WASL	3.11654	0.000257115
ACOT9	4.02945	0.000128838		C17orf90	6.25266	0.00203399		CTBP1-AS1	3.82752	0.0144506		FAM20B	9.92467	0.000159871		IDI1	5.83435	0.000316155		MECOM	8.11863	0.000156477		PAG1	3.54141	0.00722446		RANBP10	3.70734	0.000315489		SAYSD1	2.44972	0.0331883		TATDN2	17.5886	0.000169821		WBP11	2.12449	0.000842017
ACOX1	7.40054	0.0004936		C17orf96	6.51911	0.000425499		CTBP2	3.62492	0.000374387		FAM20C	2.65514	0.00477099		IDI2-AS1	33.7237	0.00129485		MECP2	3.90728	0.000821374		PAICS	3.14332	0.000992993		RANBP17	7.55004	0.000841583		SBDS	9.32049	6.80386e-05		TATDN3	2.31957	0.04453		WBP1L	13.0443	0.000145394
ACOX3	2.12179	0.0134347		C18orf1	3.16584	0.0108845		CTC1	3.1625	0.00024986		FAM210A	3.152	0.00243171		IDNK	11.2325	0.0238019		MECR	2.24193	0.000892156		PAIP1	2.05703	0.00750259		RANBP2	7.25774	0.00173714		SBDSP1	13.1147	3.26846e-05		TAX1BP1	6.03586	0.00172782		WBP4	12.4333	8.17139e-06
ACOXL	5.81509	0.007023		C18orf21	2.44067	0.0406237		CTC-203F4.1	3.18407	0.0100851		FAM210B	2.66502	0.00131537		IDUA	5.68378	0.0233499		MED1	31.4313	0.000147187		PAIP2	4.64833	0.00195223		RANBP6	4.46547	0.00119728		SBF1	3.83723	0.000210388		TAZ	5.64556	0.000265981		WBP5	6.8032	3.47107e-05
ACP2	4.2082	0.00147524		C18orf25	2.96324	0.00122502		CTC-228N24.3	10.2327	0.00018276		FAM212A	6.33051	0.00295389		IER2	11.9104	3.35143e-05		MED10	10.3745	1.81385e-05		PAIP2B	34.0719	0.000188131		RANBP9	5.23856	2.19827e-05		SBF2	4.65502	0.00311762		TBC1D1	2.64503	0.000867543		WBSCR16	5.03559	6.70386e-06
ACP5	9.26588	0.0211599		C18orf54	22.1425	0.000428425		CTC-281B15.1	7.95365	0.000366278		FAM212B	38.8411	4.91355e-05		IER3	12.4539	2.84661e-08		MED11	4.23342	0.0116867		PAK1	3.64182	0.00225427		RANGAP1	7.38935	9.66592e-07		SBK1	2.75731	0.000777954		TBC1D10A	19.496	1.31516e-06		WBSCR22	10.4103	0.000125639
ACP6	3.57876	0.0298856		C18orf8	2.13535	0.021994		CTC-338M12.4	4.57803	0.0106594		FAM213A	8.91313	0.0210033		IER3IP1	8.49725	1.53564e-05		MED12	2.18207	0.00543213		PAK1IP1	4.385	0.00179478		RAP1A	35.9741	8.13214e-05		SBNO1	8.18362	0.000824023		TBC1D10B	3.18831	0.000575146		WBSCR27	6.0311	0.000135005
ACPL2	4.09542	0.000200026		C19orf12	7.2593	0.0001013		CTC-436P18.1	12.9739	0.0264921		FAM213B	9.47169	4.57815e-08		IER5	4.16118	7.60517e-05		MED12L	7.28675	0.00727484		PAK2	2.1636	0.00757173		RAP1B	3.081	0.000648195		SBNO2	2.89847	0.000593586		TBC1D12	3.15875	0.00163028		WDFY1	3.90222	0.000988115
ACRC	9.77712	0.0210145		C19orf21	2.80785	0.000935486		CTC-454M9.1	3.18497	0.0338337		FAM214A	14.0914	0.00764459		IFFO2	32.7135	6.12548e-06		MED13	9.7037	0.00144543		PALB2	3.249	0.00133974		RAP1GAP	3.94829	0.00196412		SBSN	14.5792	0.00016443		TBC1D13	2.71702	0.010735		WDFY2	2.63805	0.00666775
ACSBG2	19.2058	0.000355425		C19orf24	2.20742	0.0188649		CTC-459F4.2	6.50491	0.0112475		FAM214B	4.78173	0.00643129		IFI27L1	13.2747	0.000594306		MED13L	19.0073	0.000233545		PALLD	4.66614	4.9859e-05		RAP1GAP2	5.55642	7.18105e-05		SBSPON	28.3729	0.010379		TBC1D14	2.89562	0.000283394		WDFY3	6.15266	0.00063599
ACSF2	7.18009	0.0069465		C19orf25	4.922	0.00038298		CTC-479C5.12	21.5293	2.14904e-05		FAM216A	2.96701	0.00568454		IFI35	3.71321	0.0135387		MED14	2.35373	0.0139787		PALM	2.22012	0.0311436		RAP1GDS1	2.00148	0.0375608		SC5DL	3.10195	0.0315321		TBC1D15	6.41616	0.000232485		WDHD1	5.96638	0.00140141
ACSF3	5.66491	1.40478e-05		C19orf26	3.56887	0.000308655		CTC-554D6.1	4.03869	0.0316571		FAM217B	3.20342	0.0055957		IFIH1	5.21728	0.0469685		MED15	2.96911	0.00094493		PALM3	5.52076	8.30303e-06		RAP2A	5.65786	0.00044618		SCAF1	2.7662	0.000260942		TBC1D16	17.7113	2.75682e-05		WDPCP	7.4214	0.000514576
ACSL1	5.17002	0.0123014		C19orf40	8.41798	0.00659117		CTC-564N23.3	8.0645	0.000175375		FAM219A	15.6784	2.51276e-05		IFNAR1	2.7575	0.000308988		MED16	2.12643	0.00124632		PAM	2.30284	0.00445014		RAP2B	14.0575	4.27521e-05		SCAF11	6.03386	0.000969819		TBC1D19	5.89067	0.00513747		WDR1	3.08057	8.74701e-06
ACSL3	9.35625	0.000578463		C19orf42	4.30811	0.000468552		CTC-786C10.1	6.40473	0.00456819		FAM219B	8.5256	0.00126728		IFNAR2	19.7358	0.000755623		MED17	3.20072	0.0032078		PAM16	6.5431	0.00529344		RAP2C	8.79101	0.000637108		SCAF4	4.05064	0.00147322		TBC1D2	3.79118	0.00436187		WDR11	8.1046	0.000852355
ACSL4	2.98879	0.00273571		C19orf43	7.33236	6.63382e-06		CTCF	3.67807	0.00172844		FAM21A	5.27831	0.00434697		IFNGR1	2.15937	0.0251416		MED18	2.26586	0.0324608		PAN2	8.38496	0.00230797		RAPGEF1	3.91382	5.72318e-05		SCAF8	4.76175	0.00311143		TBC1D20	2.98707	0.000807482		WDR12	2.72556	0.00130008
ACSL5	2.20056	0.00664353		C19orf44	3.3781	0.0326371		CTD-2008A1.2	2.60106	0.00233097		FAM21B	3.13448	0.002877		IFNGR2	2.15804	0.00399954		MED19	3.82145	0.000281222		PAN3	18.3953	0.00106542		RAPGEF2	6.03599	0.00433488		SCAI	6.8925	0.00671651		TBC1D22A	2.82985	0.0005492		WDR13	8.5369	3.65505e-05
ACSS2	4.78384	0.00985728		C19orf47	8.06974	5.04401e-05		CTD-2008P7.6	4.36351	0.0494928		FAM21C	5.13486	0.00434261		IFRD1	4.09168	0.00659297		MED20	2.66031	0.000309986		PANK1	8.94513	0.000255887		RAPGEF3	11.3818	0.00178113		SCAMP1	6.91463	0.00266028		TBC1D22B	4.15598	0.00627502		WDR19	6.76568	0.000528531
ACTL6A	4.17251	0.00144522		C19orf48	5.99432	2.88182e-06		CTD-2010I16.2	5.80367	0.00182842		FAM220A	3.74982	0.000679194		IFT122	6.06772	0.00215419		MED22	8.15085	3.323e-05		PANK2	13.6692	0.000641305		RAPGEF5	13.7871	0.000135247		SCAMP3	2.28833	0.0157584		TBC1D23	4.16264	0.00252125		WDR20	8.34923	0.000175151
ACTL8	92.5894	0.00382212		C19orf52	6.65692	0.000681999		CTD-2013N24.2	20.7716	0.0210742		FAM222A	2.05416	0.0281178		IFT140	5.59288	5.03714e-05		MED23	5.73245	0.00253542		PANK3	3.37774	0.00490568		RAPGEF6	15.9302	0.000151535		SCAND2	4.21554	0.000404139		TBC1D24	5.79413	0.000104311		WDR24	2.74155	0.037713
ACTN4	8.95989	1.74344e-05		C19orf53	3.26183	0.000497111		CTD-2021J15.1	5.07885	0.0495544		FAM222A-AS1	10.1893	0.0120062		IFT172	10.2364	0.00012241		MED28	7.78493	0.000385688		PANK4	3.53458	0.000890153		RAPGEFL1	6.75775	0.00134392		SCAP	2.15172	6.33476e-05		TBC1D25	2.17816	0.00662471		WDR25	5.53916	0.00949416
ACTR1B	11.2674	8.0063e-05		C19orf55	2.14248	0.00704211		CTD-2033A16.3	7.32062	0.000998247		FAM22B	20.5457	0.0043402		IFT20	4.20362	0.00255788		MED29	4.70955	5.514e-05		PANX1	7.34779	2.92788e-06		RAPSN	4.1674	0.0165391		SCAPER	6.65437	0.0143265		TBC1D2B	9.56263	0.000146414		WDR26	10.2105	0.000823755
ACTR2	40.4834	0.000116865		C19orf57	15.5795	0.000568744		CTD-2047H16.4	3.90491	0.0407006		FAM23B	6.28576	0.0218388		IFT27	5.4743	0.00176212		MED31	3.01867	0.0274903		PAOX	23.3657	0.00134379		RARA	3.27327	0.000429946		SCARA3	8.69444	3.41633e-06		TBC1D3	6.63657	0.00213682		WDR27	6.85981	0.00100117
ACTR3	21.0825	0.000103451		C19orf6	6.11869	1.29032e-06		CTD-2116N17.1	5.36079	0.00641754		FAM27D1	8.13139	0.00403496		IFT43	3.11735	0.0281125		MED4	25.6504	5.24599e-05		PAPD4	4.40808	0.00783211		RARG	3.88497	2.11734e-05		SCARB1	5.52416	0.000276688		TBC1D30	4.13591	4.48595e-05		WDR3	5.10761	0.000554646
ACTR3B	3.11475	0.00570512		C19orf66	11.9869	0.00345577		CTD-2119F7.2	39.0301	0.0081528		FAM27E3_2	7.53687	0.039771		IFT46	3.25072	0.00125687		MED8	3.78749	0.000906243		PAPD5	22.5255	0.000253828		RARRES1	7.65589	0.0256518		SCARB2	9.73699	0.000524374		TBC1D3F	9.60303	0.00117073		WDR31	5.94305	0.0173875
ACTR3C	7.16941	0.0158984		C19orf68	21.894	2.55291e-05		CTD-2165H16.4	13.0513	0.0260123		FAM32A	4.42683	0.000219558		IFT52	2.04707	0.0247725		MED9	7.70457	0.000467402		PAPD7	6.66059	0.0001608		RARS	2.79148	0.00088561		SCARF1	6.43872	0.00747427		TBC1D4	3.20235	0.00321813		WDR33	10.963	0.000171053
ACTR5	7.9863	0.000630835		C19orf76	11.3739	0.00858192		CTD-2196E14.4	18.7835	0.000569893		FAM35A	4.44407	0.00148793		IFT57	6.15502	0.000248262		MEF2A	4.29622	0.00204771		PAPLN	11.9619	0.00512009		RARS2	4.91387	0.00031907		SCD	11.5948	0.000211197		TBC1D5	4.54665	0.000438356		WDR34	2.66702	0.000705854
ACTR6	2.54554	0.0110196		C19orf79	6.32013	0.000237235		CTD-2196E14.9	11.4815	3.88421e-05		FAM3A	2.60985	0.00528931		IFT74	6.61718	0.00433841		MEF2BNB-MEF2B	3.82199	0.014124		PAPOLA	6.93741	0.00113575		RASA1	14.7051	0.00165724		SCD5	7.9853	1.08107e-05		TBC1D8	4.03101	0.00319767		WDR35	7.44007	0.000950368
ACTR8	6.31453	0.000176084		C1D	2.87662	0.00434425		CTD-2201E18.3	6.94947	0.00271612		FAM3C	29.2071	8.43149e-05		IFT80	39.1365	0.000532515		MEF2C	8.90103	0.00290834		PAPOLG	3.38924	0.00984439		RASA2	5.45596	0.000527704		SCFD1	7.79196	0.00235013		TBC1D8B	48.6604	0.000270732		WDR36	6.77187	0.000849413
ACTRT3	27.2509	0.00488157		C1GALT1	4.15837	0.00367842		CTD-2207O23.3	3.0774	0.00357335		FAM40A	10.6105	0.000250484		IFT81	10.3105	0.00211269		MEF2D	3.43218	6.61194e-05		PAPPA	5.32267	0.0121922		RASA3	7.34791	2.88917e-05		SCFD2	4.46736	0.000223132		TBC1D9	18.7789	5.09641e-06		WDR37	4.82082	0.000458425
ACVR1B	32.6902	2.03922e-05		C1GALT1C1	2.42463	0.0260315		CTD-2207P18.2	12.6236	0.017542		FAM40B	6.93963	0.00284123		IFT88	6.11916	0.0366264		MEGF11	5.6671	0.0014462		PAPSS1	2.97455	0.000566359		RASA4	7.52478	0.037208		SCG2	6.95016	0.00493161		TBC1D9B	2.84338	0.00066378		WDR4	7.50921	1.67787e-06
ACVR2A	2.65428	0.00317992		C1orf106	2.46293	0.0171387		CTD-2258A20.4	5.68074	0.0257226		FAM43A	3.47612	0.00741957		IGBP1	2.59668	0.00188206		MEGF6	5.31183	0.00126364		PAPSS2	3.49907	0.0121629		RASA4B	6.71971	0.00068815		SCG5	8.91671	0.00972435		TBCA	6.99779	4.72113e-05		WDR41	2.32043	0.00148203
ACVR2B	15.1443	0.000616555		C1orf109	7.52443	1.15155e-05		CTD-2267D19.3	8.77669	0.0279296		FAM45A	5.10619	0.000918321		IGDCC4	3.74441	0.00564377		MEGF8	19.7683	1.0214e-07		PAQR5	5.34672	0.00129792		RASAL1	5.91034	0.000442197		SCLT1	6.14187	0.000732655		TBCB	3.29311	0.00041008		WDR43	4.29104	0.00220636
ACYP1	18.2292	4.46227e-05		C1orf112	5.75073	0.0118456		CTD-2270P14.3	64.286	0.0216012		FAM46A	5.09746	0.00538255		IGF1R	6.31076	0.00184096		MEGF9	3.63598	0.010109		PAQR6	13.913	0.000883493		RASAL2	3.60259	0.000534243		SCLY	6.13525	0.00860799		TBCC	8.61086	9.79314e-06		WDR44	3.74522	0.00271299
ADA	6.19809	0.000118219		C1orf115	14.8624	1.95888e-06		CTD-2314B22.3	11.6363	0.00202834		FAM46B	5.76081	0.0044464		IGF2	4.91837	0.000476672		MEI1	2.66839	0.032505		PAQR7	54.9195	4.62318e-06		RASGEF1A	17.5432	4.59944e-07		SCMH1	5.25655	0.00022192		TBCCD1	4.66578	9.33928e-05		WDR45	5.50903	0.00431858
ADAL	3.69678	0.00181206		C1orf116	2.42804	0.00089951		CTD-2323K18.1	6.01373	0.000149558		FAM46C	4.98887	0.00438797		IGF2BP2	5.01045	7.06647e-06		MEIS2	24.6301	1.75181e-06		PARD3	3.23009	0.00736241		RASGRP1	13.172	0.00463718		SCML1	10.7485	0.00165959		TBCD	2.24272	0.000294126		WDR45L	4.69706	0.000273076
ADAM10	15.1713	0.000792742		C1orf122	4.77964	0.000403885		CTD-2349B8.1	37.8977	3.01283e-06		FAM47E	26.9252	0.0232924		IGF2BP3	14.0301	0.000359854		MEIS3	3.0696	0.00773479		PARD3B	3.94838	0.00783948		RASGRP2	17.8991	0.000516246		SCML2	3.17096	0.0121095		TBCE	3.65149	0.000594217		WDR46	22.0084	2.8839e-05
ADAM11	2.32677	0.0287371		C1orf123	4.18837	0.00316945		CTD-2358C21.4	10.234	0.0139886		FAM48A	4.44491	0.00049088		IGF2R	12.8071	0.000201786		MELK	4.85283	0.000257717		PARD6A	4.58059	0.015591		RASL11A	2.1332	0.000451534		SCN5A	9.51009	0.000259809		TBCEL	13.7388	0.000381502		WDR47	3.90057	0.00540437
ADAM15	6.97874	3.6486e-06		C1orf126	8.66287	0.00418725		CTD-2366F13.1	2.20213	0.0195153		FAM49A	8.73236	0.0311254		IGFBP2	6.06459	0.000269147		MEN1	3.08008	5.4944e-05		PARD6B	3.30534	0.0110351		RASSF1	16.4118	8.9675e-05		SCN8A	7.0417	2.63643e-05		TBCK	5.62512	0.00435842		WDR48	2.81833	0.00358562
ADAM17	12.3267	0.000290864		C1orf130	26.4692	0.00977593		CTD-2377D24.6	17.5233	0.00315429		FAM49B	2.17375	0.0132807		IGFBP6	6.8411	0.00045727		MEPCE	27.7	1.30682e-05		PARD6G	3.38109	0.0114613		RASSF2	8.5409	0.00196423		SCNM1	2.15877	0.00232064		TBK1	4.9114	0.000331105		WDR5	12.8192	2.26749e-06
ADAM19	7.02932	1.6497e-05		C1orf131	6.67723	0.00243189		CTD-2514K5.2	49.0486	0.000447787		FAM50A	10.4	2.22773e-06		IGHMBP2	7.86595	0.000197027		MERTK	4.41161	0.000476207		PARG	3.4021	0.00468102		RASSF3	17.4111	0.000195121		SCNN1A	10.7351	0.00028808		TBKBP1	16.765	0.000325085		WDR52	9.28009	0.00156319
ADAM22	8.94588	0.00258039		C1orf132	46.0781	0.00271474		CTD-2523D13.2	9.40182	0.00133257		FAM53A	12.557	0.0148076		IGHV3OR16-6	7.06513	0.00386002		MESDC2	15.7528	3.4167e-05		PARL	12.13	0.000517685		RASSF6	4.30121	0.0434328		SCO1	3.91048	0.000403097		TBL1XR1	5.12552	0.000742664		WDR53	3.40096	0.027576
ADAM23	3.89488	0.0489586		C1orf135	5.6872	0.000555305		CTD-2535L24.2	5.59403	0.000472261		FAM53C	5.25951	0.00079332		IGIP	35.526	0.00571083		MET	3.506	0.00190982		PARM1	3.08492	0.00969544		RASSF7	2.07865	0.0122781		SCO2	4.30886	0.00884195		TBL2	7.15932	0.000289438		WDR55	10.9481	7.6528e-07
ADAM32	2.8228	0.0282891		C1orf138	9.26588	0.0211599		CTD-2541M15.1	5.05463	0.0242614		FAM54A	4.05509	0.00215034		IGLON5	8.89077	0.049374		METAP1	2.24189	0.00229077		PARN	3.01678	7.94805e-05		RASSF8	5.75256	0.00075714		SCP2	7.66898	0.000427883		TBPL1	2.31951	0.0485174		WDR59	8.90124	2.90589e-05
ADAM9	3.00662	0.00246484		C1orf144	16.7106	1.0358e-05		CTD-2547E10.2	18.1836	0.00122256		FAM54B	4.6711	0.000685086		IGSF1	21.6317	0.00586147		METAP1D	3.63011	0.00482706		PARP1	13.8395	1.38571e-05		RAVER2	3.19232	0.00520549		SCPEP1	2.17704	0.0398964		TBRG1	6.12575	0.000255627		WDR6	12.1327	2.50036e-05
ADAMTS10	11.8426	0.000156395		C1orf159	3.08769	0.00163695		CTD-2552B11.4	13.9265	0.00179512		FAM57A	4.31397	5.30058e-05		IGSF3	8.21734	3.74287e-05		METAP2	5.63179	0.00028533		PARP12	4.98935	0.000252545		RB1CC1	7.42528	0.00349703		SCRIB	6.72613	5.30023e-05		TBRG4	2.45856	0.000316953		WDR60	9.53399	0.000311497
ADAMTS14	13.3066	0.000324689		C1orf162	15.8409	0.0310939		CTD-2555A7.2	5.33553	0.0183461		FAM58A	2.75421	0.000228614		IGSF8	2.07378	0.0441942		METRN	19.9196	0.000211515		PARP14	6.60515	0.000184506		RBAK	9.78134	0.000792118		SCRN1	10.6829	0.000233086		TBX18	6.14797	0.000247527		WDR61	4.86527	0.00215667
ADAMTS15	7.28322	0.00387942		C1orf172	2.03873	0.0288157		CTD-2561B21.9	23.6642	3.70088e-06		FAM59A	2.35562	0.0120587		IGSF9	8.07554	0.0212995		METRNL	3.24826	0.00311774		PARP16	5.49208	0.0154871		RBBP4	2.6627	0.00374633		SCRN2	4.74234	0.000387376		TBX19	11.1272	0.00630647		WDR62	3.90235	0.00296972
ADAMTS16	2.79605	0.00878823		C1orf187	10.8605	0.00490479		CTD-3074O7.11	2.58287	0.0166996		FAM59B	5.71277	4.82096e-05		IGSF9B	14.6617	0.0004789		METTL1	2.20436	0.0341396		PARP2	3.24217	0.00102627		RBBP5	4.35206	6.69675e-05		SCRN3	11.7774	0.015107		TBX3	13.703	0.00166734		WDR66	17.3816	3.24265e-05
ADAMTS17	4.04936	0.0047803		C1orf192	20.7695	2.84959e-05		CTD-3074O7.5	11.3519	0.000499309		FAM60A	2.45104	0.00858508		IK	6.17874	0.000124732		METTL10	6.25592	0.000695422		PARP3	2.5851	0.00567061		RBBP6	6.96591	0.000614702		SCUBE3	4.79063	0.0222663		TBX6	4.83673	0.00480652		WDR67	4.78289	0.00179829
ADAMTS6	11.0562	0.0294127		C1orf201	2.84375	0.0316575		CTD-3088G3.5	20.2028	0.0362044		FAM63B	8.00285	0.000213723		IKBIP	2.59474	0.0277354		METTL12	10.0062	0.0314018		PARP4	3.23116	0.0021357		RBBP7	7.15103	0.000255794		SCYL2	2.50688	0.00783171		TBXA2R	2.29082	0.0396854		WDR7	4.42012	0.00634437
ADAMTS7	5.34736	0.0016321		C1orf21	8.8842	5.61638e-05		CTD-3092A11.1	18.7015	9.61509e-05		FAM65A	2.78706	5.85726e-05		IKBKAP	4.49818	0.000378978		METTL13	10.147	4.87047e-05		PARP6	8.03338	0.00225381		RBBP8	3.45776	0.00126914		SCYL3	5.33426	0.00848847		TBXAS1	8.69788	0.00248812		WDR70	10.1461	0.000276146
ADAMTSL5	2.18119	0.0289879		C1orf210	3.53366	0.0161497		CTD-3110H11.2	20.6653	0.000537285		FAM69A	4.29168	0.00771308		IKBKB	6.29091	0.00121949		METTL14	19.6331	0.000315401		PARP8	6.2959	4.3127e-05		RBCK1	3.64843	0.000366392		SDAD1	3.10011	0.000805567		TC2N	33.8807	0.00717163		WDR72	9.56742	0.000611527
ADAP2	8.57728	0.00137872		C1orf212	3.59159	0.00038082		CTD-3203P2.2	11.3739	0.00858192		FAM69B	6.89418	0.00539706		IKBKE	3.74649	0.0170419		METTL15	3.23553	0.00488435		PARP9	3.4171	0.00562518		RBFA	4.37704	0.000299493		SDC1	5.63797	0.000191676		TCAM1P	12.3465	0.03078		WDR73	5.74309	0.0010985
ADAR	2.69315	0.00247305		C1orf213	18.9711	0.000153422		CTDP1	6.72023	0.000220843		FAM71D	6.44431	0.0429631		IKBKG	3.81917	0.000456397		METTL16	7.37911	5.58442e-06		PARPBP	4.46551	0.000307368		RBFOX2	15.7716	0.000215725		SDC3	5.7878	0.000449538		TCAP	21.8736	0.00726309		WDR74	4.41041	0.0129346
ADARB1	19.8134	4.52752e-06		C1orf216	14.2787	5.22269e-05		CTDSP1	12.6891	1.44051e-05		FAM72A	16.5003	0.00121114		IKZF1	8.55314	0.0120169		METTL17	2.77843	0.00162569		PARVA	3.88291	0.00030853		RBFOX3	4.25106	0.00225111		SDC4	20.1475	8.39111e-05		TCEA2	10.0265	0.000319782		WDR75	4.95568	0.00367419
ADAT1	3.68431	0.0144809		C1orf220	26.727	0.00137246		CTDSP2	2.25944	0.0112698		FAM72B	17.7144	0.00302063		IKZF4	8.23233	0.00493481		METTL21A	7.08406	6.56345e-05		PARVB	2.03081	0.00534565		RBL1	4.73686	1.36773e-05		SDCCAG3	5.3931	3.62843e-06		TCEAL4	44.4437	3.14654e-06		WDR76	7.36082	0.000588771
ADAT2	5.73461	9.93647e-05		C1orf222	2.79713	0.0447211		CTDSPL2	6.22905	0.000555343		FAM72C	5.80746	0.0213668		IL10RA	3.63515	0.0455217		METTL21B	24.6106	0.0402781		PASK	7.45981	0.000115898		RBL2	4.86705	0.00139053		SDCCAG8	4.98955	0.00326119		TCEANC2	7.86686	7.73887e-05		WDR77	4.00362	0.000981901
ADC	15.3548	0.000116066		C1orf226	5.03424	0.00923044		CTGF	4.65837	0.0155596		FAM72D	31.301	1.1209e-05		IL10RB	3.79511	0.0156834		METTL21D	5.68553	0.000205928		PATL1	3.51281	0.0023816		RBM10	8.44554	7.6081e-06		SDF2	2.11824	0.011179		TCEB1	12.3681	5.26118e-05		WDR78	9.3081	0.0167733
ADCK1	4.76036	0.0100031		C1orf27	6.20955	0.00159552		CTGLF12P	11.5087	0.00611394		FAM73A	5.50682	0.0094142		IL11	29.8812	0.0178322		METTL22	8.87946	0.000228625		PATZ1	12.7169	3.11807e-06		RBM12B	10.2154	0.00210809		SDF2L1	28.4845	0.000164145		TCEB3	3.21037	0.0018787		WDR81	7.265	2.21229e-05
ADCK2	3.28523	0.00656431		C1orf31	4.7923	0.00590803		CTH	3.81851	0.0136642		FAM73B	9.80925	0.000291408		IL11RA	13.4163	0.0239345		METTL2A	2.56039	0.000175981		PAWR	4.4735	0.00287546		RBM12B-AS2	15.1595	0.00310681		SDF4	4.04889	0.000303833		TCERG1	5.78896	0.00123205		WDR82	25.8855	6.5031e-06
ADCK4	5.66264	6.42648e-05		C1orf35	13.8055	0.000207504		CTHRC1	37.1716	0.0188878		FAM76A	4.1514	0.00503487		IL12RB2	9.42434	0.00126286		METTL2B	5.1669	0.00129241		PAX2	4.09114	0.0200956		RBM14	4.41834	0.00867871		SDHA	4.14119	6.03554e-05		TCF12	2.42189	0.00440787		WDR83	17.9189	0.000172409
ADCK5	3.36522	0.00518435		C1orf38	7.23467	0.000495174		CTIF	8.25078	5.66082e-05		FAM76B	14.309	0.000697125		IL13RA1	9.60994	1.19098e-05		METTL3	4.50996	0.000642791		PAX8	13.982	2.30267e-05		RBM14-RBM4	4.73984	0.0216461		SDHAF1	3.44389	0.00856393		TCF19	3.71926	4.03996e-05		WDR85	7.86206	0.0011264
ADCY3	3.83511	0.000620402		C1orf43	2.91573	0.000563324		CTNNA1	2.2105	0.00166516		FAM78A	9.99772	0.00516404		IL15	6.95848	0.0248848		METTL4	3.1371	0.0193703		PAX9	2.45346	0.0208073		RBM15	5.23657	4.46705e-05		SDHAP1	8.67537	0.000237819		TCF20	29.1045	7.94999e-06		WDR89	17.9101	0.00106279
ADCY6	19.3456	0.000605132		C1orf50	4.80728	0.0080893		CTNNAL1	2.5374	0.00162483		FAM82A1	4.41696	0.0187202		IL15RA	4.1434	0.00318139		METTL5	2.77538	0.0029616		PAXIP1	11.2828	0.000318912		RBM15B	2.86302	9.85495e-05		SDHAP2	9.19007	0.00032621		TCF25	4.87958	7.84935e-05		WDR91	5.9307	0.00225677
ADCY7	10.918	1.30648e-05		C1orf52	3.61623	0.00372281		CTNNB1	3.8055	0.000469552		FAM82A2	11.739	1.64429e-05		IL17RA	12.373	0.000200851		METTL6	5.91134	0.000583951		PBLD	8.99267	0.00236768		RBM17	24.6009	6.14761e-06		SDHAP3	5.36016	0.00126496		TCF3	4.5931	4.38797e-06		WDR92	12.3926	2.02801e-05
ADCY9	4.26381	0.000622642		C1orf54	15.046	0.0124579		CTNNBIP1	4.71784	0.00118669		FAM82B	11.4269	0.000199826		IL17RB	8.0184	3.59198e-05		METTL8	6.04308	0.00330589		PBRM1	14.1517	0.000111096		RBM19	7.17905	0.000208911		SDHC	26.9846	4.35219e-05		TCF7	2.9742	0.00323447		WDTC1	6.49806	9.52447e-06
ADD1	3.75942	2.31271e-05		C1orf55	4.95677	0.000154837		CTNNBL1	15.7398	0.000119644		FAM83B	6.44068	0.00305779		IL17RC	3.15065	0.00591274		MEX3A	7.81405	0.00157234		PBX1	3.54355	0.00125371		RBM20	5.1422	0.0111634		SDR39U1	8.03551	3.15235e-05		TCF7L1	2.01249	0.0304843		WDYHV1	3.07171	0.0178526
ADD3	3.52307	0.00238469		C1orf61	24.4732	0.000563565		CTNND1	3.77505	0.000837454		FAM83C-AS1	3.37591	0.0243286		IL17RD	5.84736	5.98022e-05		MEX3B	8.02272	0.000488025		PBX2	37.8391	5.32578e-06		RBM23	2.0858	0.00012339		SDR42E1	2.8589	0.00674132		TCF7L2	3.94363	0.00116098		WEE1	3.41905	0.00153005
ADH5	2.12288	0.000694379		C1orf63	5.1856	4.80405e-05		CTNS	4.69237	0.000136241		FAM83F	5.33949	0.000291852		IL17RE	15.9217	0.00103724		MEX3C	22.0301	0.000265993		PBX4	17.7454	0.000541434		RBM25	6.49938	0.000725746		SDS	16.365	0.00144801		TCFL5	5.16909	0.000150408		WFS1	3.26918	1.11078e-05
ADHFE1	13.6943	0.0409648		C1orf74	3.02563	0.000925389		CTPS1	4.53302	0.000324908		FAM83G	3.69803	0.0252324		IL18	4.67264	0.00494969		MEX3D	12.4216	0.00018148		PBXIP1	30.9973	7.52022e-05		RBM26	10.7682	0.000691142		SDSL	7.97581	0.000146741		TCHP	13.6527	0.000126978		WHAMM	6.22913	4.72085e-05
ADI1	3.56084	0.00254313		C1orf85	3.22746	0.0106925		CTPS2	4.39186	0.000636838		FAM83H	6.18319	0.000123563		IL18BP	15.3105	3.9899e-05		MFAP1	6.3848	0.00032313		PC	2.09203	0.00270272		RBM26-AS1	7.17907	0.0315155		SEC11A	15.1965	0.000552254		TCIRG1	3.41201	0.00179661		WHAMMP3	15.3805	0.00461994
ADIPOR2	17.1001	0.000136757		C1orf86	4.42108	0.00032956		CTR9	8.18808	0.000206491		FAM84B	8.24453	7.61509e-06		IL1R1	4.68836	0.00147441		MFAP3	2.20631	0.0300939		PCBD2	5.10328	0.00299571		RBM27	16.566	0.000368289		SEC11C	6.98027	0.00946656		TCOF1	5.23785	9.34218e-06		WHSC1	8.76286	0.000140221
ADK	4.94613	0.000240741		C1orf9	15.3524	0.00150966		CTRL	19.9403	0.00537028		FAM86B1	3.76893	0.0170078		IL1RAPL1	9.08025	0.00882055		MFAP4	13.8641	0.000442397		PCBP1-AS1	14.6678	0.00286602		RBM28	6.78519	0.000119464		SEC13	2.46802	0.00018639		TCP1	2.35403	0.000472648		WHSC1L1	6.26723	0.00187834
ADM	3.31829	0.000390181		C1QL4	19.7619	8.01968e-05		CTSA	2.34889	0.00192483		FAM86C1	2.43717	0.00787766		IL20RB	12.9598	0.00522293		MFGE8	7.57172	6.22207e-05		PCBP2	2.01081	0.00156484		RBM3	10.4088	9.42852e-05		SEC14L1	28.6308	1.08391e-06		TCP11L1	3.51375	0.0131972		WHSC2	2.23805	2.13427e-05
ADNP2	2.89968	0.00132684		C1QTNF3	3.82885	0.0318119		CTSC	4.5736	0.00391787		FAM86DP	3.27093	0.0107503		IL22RA1	5.65289	0.00272919		MFHAS1	12.134	4.17663e-05		PCBP4	4.01351	6.16549e-05		RBM33	7.56792	0.000468926		SEC14L2	10.9933	7.12584e-06		TCTA	3.3822	0.0196609		WI2-3658N16.1	8.40389	0.000322639
ADO	5.97299	7.14447e-05		C1QTNF6	21.499	0.000112549		CTSH	7.50364	0.00105767		FAM86FP	11.3502	0.00827255		IL27RA	3.41718	0.00948033		MFI2	6.07755	4.16592e-05		PCCA	4.75037	0.00041462		RBM34	4.46787	0.0143155		SEC14L4	22.7728	0.000767225		TCTEX1D2	4.50619	0.007063		WIBG	8.66382	0.000218181
ADORA1	5.55965	0.00119464		C1RL	15.2428	0.000132445		CTSK	20.3494	0.00428894		FAM89A	4.10462	0.00113096		IL28RA	3.24705	0.00509768		MFN1	2.32133	0.00987431		PCCB	2.09686	0.0144025		RBM38	6.63234	8.4486e-05		SEC16A	3.18489	0.00069833		TCTN1	4.82544	0.0136995		WIPF2	5.07448	2.3584e-06
ADORA2A	5.16612	0.0371102		C20orf11	4.67898	0.000168988		CTSL1	12.6153	9.52953e-06		FAM89B	2.52695	0.000797084		IL4R	10.2025	6.6702e-06		MFN2	7.7624	4.84909e-06		PCDH1	6.15823	0.000181902		RBM39	4.87267	0.000308211		SEC22B	4.6212	0.000642352		TCTN2	3.44354	0.00719288		WIPF3	2.84376	0.00528208
ADORA2B	3.08742	0.00105803		C20orf111	3.47558	0.000319979		CTSL2	5.87912	0.00212992		FAM8A1	2.62526	0.0206977		IL6R	4.09902	0.00464675		MFNG	22.5453	0.00689429		PCDH12	9.70302	0.0118868		RBM4	8.8141	0.00192149		SEC22C	12.115	0.00120852		TDG	3.05417	0.0129486		WIZ	2.34038	0.00338982
ADPGK	4.26419	0.0015493		C20orf194	15.0819	0.000668449		CTSZ	35.2721	2.57412e-06		FAM91A1	5.52339	0.00295665		IL6ST	4.16767	0.00129933		MFSD1	7.77632	0.00550768		PCDH7	9.35137	4.58756e-05		RBM41	13.7216	0.00045376		SEC23IP	2.65865	0.00285719		TDP1	2.62757	0.0171988		WLS	22.4524	0.000209336
ADPRH	12.279	0.00918305		C20orf195	10.9667	0.0101119		CTTN	19.5361	1.35994e-05		FAM92A1	3.46494	0.0135759		IL9R	21.2155	0.0166098		MFSD10	3.71297	4.90061e-05		PCDHAC2	3.89488	0.0489586		RBM44	6.42464	0.00742232		SEC24A	7.50863	0.00569531		TDP2	17.7221	1.68964e-05		WNK1	15.7869	0.00017601
ADPRHL2	14.0804	1.10025e-06		C20orf20	9.35348	6.42662e-06		CTTNBP2	4.61695	0.0129188		FAM96A	2.86966	0.00480013		IL9RP3	4.12065	0.0310526		MFSD11	4.51487	0.00246989		PCED1A	23.123	0.000398362		RBM45	3.9811	0.0153522		SEC24B	3.95031	0.00146618		TDRD3	4.17116	0.00217297		WNK2	3.44686	0.000265517
ADRA2C	4.08819	0.000105974		C20orf203	7.78975	0.00390542		CTTNBP2NL	7.27306	0.000709588		FAM96B	2.04816	0.00315794		ILF3	6.29162	8.82362e-06		MFSD12	6.26638	8.33609e-05		PCF11	10.8821	0.000353927		RBM47	4.36016	0.000625428		SEC24B-AS1	11.4161	0.00566763		TDRD7	5.88914	0.000465557		WNK4	6.92951	3.2111e-05
ADRB1	2.85706	0.00575079		C20orf24	4.7577	0.00043098		CTU1	11.0875	0.00388445		FAM98A	39.3676	9.8442e-05		ILK	2.71411	0.00605162		MFSD2A	3.41189	0.00630489		PCGF1	4.80364	0.00548701		RBM48	3.37021	0.0120675		SEC24C	5.0546	0.000410686		TDRKH	6.88563	0.000977263		WNT10A	3.94047	0.00178175
ADRBK2	5.73853	8.42537e-07		C20orf3	5.49227	0.00058659		CUEDC1	8.20835	3.53878e-05		FAM98B	48.3857	0.000107713		ILKAP	4.5399	0.000330664		MFSD6	10.0256	0.00383214		PCGF2	3.81213	7.51128e-05		RBM4B	3.70798	0.000373824		SEC24D	2.68134	0.0031364		TEAD1	11.5329	0.000507419		WNT10B	6.76897	4.16806e-05
ADSL	2.08686	0.00357916		C20orf4	2.74779	0.000260192		CUEDC2	2.54156	0.001374		FAM98C	2.41936	0.00110994		ILVBL	2.85531	0.000755258		MFSD7	5.45436	0.00198219		PCGF3	7.76212	0.000136005		RBM5	6.85036	0.00230892		SEC31A	3.7996	0.00203665		TEAD2	9.34492	8.31244e-06		WNT16	6.44048	2.32581e-05
ADSS	27.4133	0.000186876		C20orf43	4.92344	8.5997e-05		CUL1	4.81252	3.58478e-05		FAN1	6.11202	0.000184174		IMMP1L	3.63927	0.023979		MFSD8	5.39206	0.00418993		PCGF5	3.36885	0.00590666		RBM6	16.8721	2.74659e-05		SEC31B	8.39915	0.00269603		TEAD3	3.61273	0.00716798		WNT3	12.4246	4.33812e-05
AEBP2	34.0786	0.000528194		C20orf72	9.09701	1.01583e-05		CUL2	2.75568	0.000315277		FANCA	5.20521	0.000603134		IMMP2L	7.8334	5.80758e-06		MFSD9	25.0319	0.000742597		PCGF6	3.12841	0.00180043		RBM8A	12.7492	3.69034e-06		SEC61A1	4.09754	2.80521e-05		TEAD4	14.2232	0.000110918		WNT7B	2.38392	0.0162999
AEN	6.24528	0.000246516		C20orf94	2.58008	0.00624544		CUL3	4.03322	0.00105244		FANCB	17.1224	0.00217471		IMMT	2.48882	0.00348151		MGA	7.65243	0.00152403		PCID2	6.3856	0.000959432		RBMS1	18.5412	0.000127688		SEC61A2	14.5344	0.00112944		TEC	7.74357	0.00322152		WNT9A	13.1478	0.000343851
AES	15.9303	2.02287e-06		C20orf96	3.29484	0.0460089		CUL4A	7.18202	2.7167e-05		FANCC	3.321	0.000449368		IMP4	3.91536	2.49738e-05		MGAM	3.3239	0.035197		PCLO	6.23299	0.00138465		RBMS2	6.23506	0.0032384		SEC61G	2.34132	0.0181219		TECPR1	4.77078	0.00216927		WRAP53	6.65214	6.57906e-06
AF146191.4	15.7908	0.00174764		C21orf2	7.11344	0.00107242		CUL4B	3.99213	0.000900456		FANCD2	5.99706	0.00164401		IMPA1	3.37375	0.00569031		MGAT1	9.55421	8.41725e-05		PCM1	7.21995	0.00135163		RBMX	2.77551	0.0011213		SEC62	6.36031	0.000496925		TECPR2	5.57671	0.00235038		WRAP73	3.58785	5.00487e-05
AFAP1	2.48646	0.00519273		C21orf33	7.79216	6.90507e-06		CUL5	6.89539	0.00116614		FANCE	3.64348	7.09686e-05		IMPA2	9.6631	2.67719e-06		MGAT2	2.37814	0.0477314		PCMT1	10.1278	2.58042e-05		RBMX2	15.2296	2.20091e-05		SEC63	14.7442	0.000503313		TECTA	15.8898	0.0217737		WRN	8.81884	0.00427905
AFAP1L1	22.1287	5.42857e-07		C21orf58	3.91661	0.0125349		CUL7	3.86163	0.00112367		FANCG	3.59878	0.00156946		IMPACT	5.33843	0.000614571		MGAT4A	3.55141	0.00595566		PCMTD1	8.72986	0.000722077		RBP1	4.77756	0.00125556		SECISBP2	7.93527	0.000896468		TEDDM1	12.6308	0.0178903		WRNIP1	10.3359	2.07131e-05
AFF1	3.27084	0.00097851		C21orf59	8.03399	0.0013271		CUL9	7.56851	1.84349e-05		FANCI	4.47915	0.00558209		IMPAD1	9.84326	0.000368848		MGAT4B	2.66729	0.000108885		PCMTD2	4.40222	0.00132736		RBP5	11.8091	0.00742547		SECISBP2L	17.0407	0.000948545		TEF	11.8307	3.04063e-05		WSB1	6.2563	0.00431052
AFF4	18.0794	0.00031531		C22orf13	8.79858	1.12595e-06		CUTC	8.9244	0.00011915		FANCL	4.221	0.000838363		IMPDH1	2.29395	3.33438e-06		MGAT5	16.8517	0.000178204		PCNP	25.5287	6.13618e-05		RBP7	2.30513	0.00251308		SEH1L	3.45773	0.000232855		TEFM	3.35426	0.00199894		WTAP	5.25298	0.00116083
AFG3L1P	15.4689	2.58506e-05		C22orf15	10.0236	0.00433502		CUX1	3.01047	9.5236e-06		FANCM	6.42414	0.0030038		IMPDH2	4.66138	0.000231447		MGEA5	21.9319	0.000594122		PCNT	8.2586	0.00028216		RBPJ	20.3778	0.000596742		SEL1L	4.62502	0.000135383		TELO2	9.06353	2.66279e-05		WTIP	8.12667	0.000254204
AFG3L2	3.83944	0.000293317		C22orf23	9.0149	0.00555785		CUZD1	9.71885	0.00346704		FANK1	9.42794	0.00085179		IMPG1	8.67058	0.0271131		MGLL	2.93797	0.00781418		PCNX	6.98173	0.00120573		RBPMS	5.68028	0.00825275		SEL1L3	2.06095	0.000651784		TEN1	3.00467	0.0339097		WWC1	12.94	1.4727e-05
AFMID	4.65985	0.000155249		C22orf25	5.10121	0.00024186		CWC15	4.79295	0.00291561		FAR1	4.83768	0.00267713		INADL	5.67906	0.00283713		MGMT	4.5218	0.0107568		PCNXL2	8.103	0.00173325		RBX1	2.07213	0.0168792		SELRC1	23.7437	2.81166e-06		TENC1	4.48997	0.0310517		WWC2	18.9402	0.000290752
AFTPH	17.0722	0.000707057		C22orf28	4.69862	0.000251474		CWC22	5.56187	0.00298401		FAR2	4.00639	0.00187859		INCA1	8.68273	0.00925325		MGST1	2.76658	0.000307287		PCNXL3	2.62301	0.000332103		RC3H1	5.87413	0.00243711		SEMA3B	10.9187	0.00135214		TEP1	8.65938	1.07504e-05		WWC3	2.89512	0.00697801
AGA	3.54625	0.0282392		C22orf32	10.3095	0.00010268		CWC25	4.85153	0.000688989		FARP1	2.7521	0.0138482		INCENP	9.73834	7.51859e-06		MGST3	3.16609	0.0178563		PCOLCE	6.03297	0.000111944		RC3H2	11.8516	0.000299637		SEMA3C	4.31509	0.000234154		TERF1	6.55571	0.000667368		WWP1	20.5051	0.000400613
AGAP1	2.87765	5.33966e-06		C22orf34	10.0847	0.000599329		CWC27	9.61586	3.40976e-05		FARP2	7.15367	0.000639623		ING1	17.6643	0.000168582		MIA2	14.6333	0.0365109		PCOLCE2	2.20312	0.00339627		RCAN1	9.1197	0.000199605		SEMA3E	8.13592	0.0328666		TERF2	13.5086	5.11028e-07		WWP2	2.97832	0.000631967
AGAP11	9.52472	8.44612e-05		C22orf40	3.5054	0.00142948		CWF19L1	3.08372	0.0063716		FARSB	2.00272	0.00389643		ING2	10.9326	0.00117108		MIA3	6.57196	0.00100459		PCSK5	4.08691	0.0183597		RCBTB1	8.82183	0.00137283		SEMA3F	3.10714	0.00654942		TERF2IP	8.27575	0.000191759		WWTR1	2.2131	0.0107638
AGAP2	18.3189	1.57311e-06		C22orf45	9.09033	0.0378094		CWF19L2	5.89212	0.00270587		FAS	2.17777	0.0180083		ING3	20.7567	0.000425213		MIB1	6.61226	0.00104095		PCSK6	3.95266	0.000737544		RCBTB2	3.83664	0.018523		SEMA3G	29.9536	1.37641e-05		TERT	8.40095	0.000343822		XBP1	2.0819	0.00914239
AGAP3	7.05561	6.54835e-06		C22orf46	31.8755	0.000279535		CXADR	2.23475	0.00234574		FASTK	5.8244	0.000602124		ING4	11.6348	7.26318e-05		MIB2	2.07313	0.00966767		PCSK7	9.78922	8.11903e-05		RCC1	18.6313	2.338e-08		SEMA4B	2.60334	0.0145464		TESC	3.57772	0.00680332		XIAP	15.3406	0.000866224
AGAP4	18.2562	0.000344375		C2CD2	4.99909	0.000105854		CXorf23	6.50104	0.000417383		FASTKD1	5.82185	0.00369269		ING5	9.87605	3.55469e-05		MICA	3.47502	0.00112454		PCSK9	9.03226	3.13329e-05		RCC2	13.4783	1.20339e-05		SEMA4C	29.3368	4.6232e-06		TESK1	2.95407	0.00312862		XKR8	5.09237	0.00099223
AGAP6	14.2073	0.00165326		C2CD2L	3.24609	0.0011551		CXorf26	6.28013	0.000659223		FASTKD2	2.9947	0.000761032		INIP	5.04898	0.0115977		MICAL1	4.89756	2.99803e-05		PCTP	27.6227	3.19739e-06		RCCD1	5.98781	6.02221e-06		SEMA4D	4.25339	9.79109e-05		TESK2	4.04862	0.00203546		XPA	6.60938	0.0101272
AGAP8	12.5282	0.0139954		C2CD3	4.76819	0.00284898		CXorf38	4.755	0.000522464		FAT1	3.57317	0.000927539		INMT-FAM188B	6.48746	0.00792256		MICAL2	3.06275	7.58307e-05		PCYOX1	2.98593	0.00799754		RCE1	4.36103	1.23468e-05		SEMA4F	4.48073	0.00351678		TET1	5.25836	0.000593361		XPC	4.73517	0.000682372
AGAP9	22.9276	0.000182993		C2orf15	3.57856	0.00148228		CXorf40A	8.65994	1.1132e-05		FBF1	7.97449	0.00139179		INO80	4.07185	0.00320514		MICAL3	5.19462	0.00023938		PCYOX1L	8.80392	0.000781598		RCHY1	6.59982	0.00120117		SEMA4G	2.9106	0.0229344		TET2	9.22882	0.00096983		XPNPEP1	2.71531	0.00906683
AGBL2	3.89488	0.0489586		C2orf27A	15.7993	0.00956185		CXorf40B	4.35727	0.00100762		FBL	28.1936	6.34626e-06		INO80B	8.66673	0.000531357		MICALL1	3.93858	0.00163625		PCYT1A	4.14657	0.000624693		RCL1	2.46797	0.00711148		SEMA6A	11.2533	0.000659888		TET3	3.83265	5.71926e-05		XPNPEP3	3.10505	0.00430069
AGBL5	3.42494	0.00542958		C2orf29	6.95036	0.000235292		CXorf56	10.8579	0.000101167		FBN1	10.814	0.0035836		INO80C	6.05504	0.00026135		MICALL2	3.37386	0.00182365		PCYT2	2.58981	0.00129226		RCN1	18.8932	7.96565e-05		SEMA6B	5.88352	1.41918e-05		TEX10	3.82318	0.00659423		XPO1	18.0549	0.000389045
AGER	29.0139	0.00198372		C2orf42	4.25773	0.000178532		CXorf57	4.07759	0.00285472		FBN3	5.76536	0.00291711		INO80D	4.19333	0.000395745		MICB	2.11548	0.00922472		PDAP1	21.8491	3.90473e-05		RCN2	2.78939	0.00315793		SEMA6C	4.62856	0.00161614		TEX14	3.95635	0.027554		XPO4	4.57687	0.00718958
AGFG1	2.54407	0.00332682		C2orf43	3.47204	0.00342259		CXXC1	5.76451	9.31393e-06		FBRS	2.46973	3.43785e-05		INO80E	10.4051	4.03478e-05		MID1	3.89372	0.000865673		PDCD10	3.59845	0.00263877		RCOR1	3.68973	0.00277781		SEMA7A	25.6988	1.28019e-05		TEX19	5.29284	0.00314966		XPO5	2.48081	0.00669318
AGFG2	6.56873	0.000797122		C2orf48	11.9302	0.000657602		CYB561	5.36427	0.000115773		FBRSL1	2.22325	0.0012659		INPP1	6.70918	9.579e-05		MID1IP1	10.3259	3.72386e-05		PDCD11	9.95692	6.06032e-05		RCOR2	7.3702	0.0011883		SENP1	4.58373	0.00191058		TEX2	2.95499	0.00021363		XPO6	5.98152	0.000144797
AGGF1	9.77951	0.00020081		C2orf49	3.69488	0.00134166		CYB561D1	8.83443	0.00152188		FBXL16	2.47834	0.0374069		INPP4A	5.39566	0.000998653		MIDN	14.9633	4.10025e-05		PDCD2	2.70643	0.000542566		RCOR3	4.02991	0.00396088		SENP2	9.27805	0.000230059		TEX22	5.57534	0.00120581		XPO7	12.6028	0.000301884
AGK	4.68486	0.00260313		C2orf54	5.67707	0.0176772		CYB5B	5.75595	0.000404884		FBXL17	12.724	0.00128286		INPP4B	4.0905	5.64531e-05		MIER1	4.2979	0.00272006		PDCD2L	2.3853	0.00408088		RDBP	2.14887	0.00784384		SENP3	19.7569	1.79606e-05		TEX264	5.95152	0.00150103		XPOT	5.22469	0.00178859
AGL	3.04847	0.00719804		C2orf56	7.82749	0.00513244		CYB5D1	13.3629	0.000760253		FBXL18	9.52143	0.000143282		INPP5A	2.60247	0.000883452		MIER2	2.58509	0.00813492		PDCD4	21.9992	0.000290649		RDH10	4.29714	4.58551e-05		SENP3-EIF4A1	14.6316	0.000107589		TEX30	3.13224	0.00680439		XPR1	8.77626	0.000198323
AGPAT2	2.6245	0.000973704		C2orf63	8.89468	8.14193e-05		CYB5D2	4.05477	0.00564089		FBXL19	35.1889	9.50159e-06		INPP5B	6.37273	7.55648e-05		MIER3	7.73555	0.000643876		PDCD5	2.85744	0.000285611		RDH11	4.77884	0.000568858		SENP5	4.12984	0.00036467		TEX9	12.9634	0.00140567		XRCC1	2.08653	0.00467531
AGPAT3	12.7193	1.47774e-05		C2orf65	4.62967	0.000124318		CYB5R2	3.18645	0.00616923		FBXL2	6.18943	0.000582958		INPP5D	4.66543	0.0121652		MIIP	4.1357	7.64633e-05		PDCD6	3.12028	6.88049e-05		RDH13	5.16262	0.000223459		SENP6	12.5314	0.000966891		TFAM	7.34844	0.000163352		XRCC2	10.9536	0.000703629
AGPAT4	8.93352	2.42534e-05		C2orf69	8.57494	0.00143613		CYB5R4	4.67246	0.000222013		FBXL3	3.29162	0.00338967		INPP5E	5.20596	0.000933955		MINA	5.55227	2.26602e-05		PDCD6IP	2.96576	0.00288027		RDH16	11.8452	0.000336657		SENP7	9.2989	0.00325393		TFAP2A	3.57031	0.000437668		XRCC3	9.14808	0.000716281
AGPAT5	4.64232	0.000654781		C2orf70	6.68611	0.00520441		CYB5RL	2.85499	0.0459731		FBXL4	7.49158	0.00703753		INPP5F	5.63858	0.000202755		MINK1	2.24047	0.000407187		PDCD7	5.96888	0.000831293		RDM1	10.5931	0.000108583		SEPHS1	6.89495	2.39979e-05		TFAP2C	3.3245	0.00149309		XRCC4	3.0325	0.0117813
AGPAT6	14.2786	1.87353e-05		C2orf72	15.0926	0.000584039		CYBA	3.06955	0.00284861		FBXL5	5.7692	8.04866e-05		INPP5K	2.06697	0.00849066		MINOS1	27.1394	3.69572e-07		PDCL	6.62685	0.000252671		RDX	4.84937	0.003512		SEPHS2	5.67056	0.000168504		TFAP2E	12.5802	0.000410965		XRCC5	2.61348	0.00389435
AGPAT9	2.15086	0.000432685		C2orf76	6.18492	0.00932344		CYBASC3	4.70023	0.00529458		FBXL6	2.1258	0.0174141		INPPL1	15.1022	7.30712e-06		MIOS	13.264	0.000712857		PDCL3	6.3744	0.000604372		REC8	2.75067	0.00422662		SEPN1	5.49547	0.000680726		TFAP4	5.05997	0.000270266		XRCC6	2.50913	0.000464242
AGPHD1	3.09489	0.0169148		C2orf82	8.18844	0.00020514		CYBRD1	2.28165	0.00114089		FBXL8	5.0479	0.00177675		INSIG2	20.9936	0.0010094		MIPOL1	4.21058	0.00147652		PDDC1	7.16383	2.24058e-05		RECK	5.56884	0.0198999		SEPSECS	4.9451	0.000595207		TFB1M	5.39949	0.000521668		XRN1	5.67631	0.0015997
AGPS	6.16764	0.00208864		C2orf88	5.35219	0.0126247		CYC1	2.13752	0.000366959		FBXO10	6.32029	0.014901		INSR	6.15452	3.7216e-05		MIR17HG	11.1416	0.000248667		PDE11A	8.34096	0.014119		RECQL	3.05983	0.00280558		SEPT10	3.58333	0.00530094		TFCP2	23.5039	4.43935e-06		XRN2	2.90741	0.00274494
AGRN	4.04045	3.24652e-05		C2orf89	5.94255	0.00316197		CYCS	4.35864	2.73703e-05		FBXO11	4.20011	0.00032264		INTS1	2.44771	5.74007e-06		MIR210HG	12.493	0.00228511		PDE1A	8.98892	0.00761247		RECQL4	5.35808	7.81331e-07		SEPT11	3.87294	0.00143122		TFCP2L1	12.3981	2.86489e-05		XRRA1	5.24629	0.000859871
AGTPBP1	5.61012	0.00529705		C3orf17	6.67828	0.00710463		CYHR1	8.92265	4.69957e-05		FBXO16	4.66812	0.000740694		INTS10	2.19479	0.00093603		MIR22HG	8.10313	0.0102701		PDE2A	3.12626	0.00786135		RECQL5	10.6906	3.91646e-06		SEPT2	3.71315	0.00153295		TFDP2	4.71593	0.00335756		XXbac-BPG116M5.15	7.9816	0.00819614
AGTRAP	3.42751	0.00191984		C3orf18	17.8095	0.000139972		CYLD	7.78474	0.00127746		FBXO17	3.30135	5.24212e-05		INTS12	3.36105	0.000274493		MIR3654	6.51155	0.00910521		PDE3B	4.235	0.0118053		REEP2	3.30991	0.00491751		SEPT3	7.90245	0.00299416		TFE3	5.55844	0.000311752		XXbac-BPG246D15.9	3.10723	0.00205258
AGXT2L2	17.3498	0.000402059		C3orf19	5.31375	0.000283353		CYP1A1	5.39643	0.0418172		FBXO18	5.84361	0.0018121		INTS2	6.85714	0.000623813		MIR4720	8.95506	0.00170151		PDE4A	3.77459	7.89742e-05		REEP3	2.87707	0.00429412		SEPT4	5.51341	0.010606		TFEB	4.90369	0.0488835		XXbac-BPG300A18.12	20.9502	0.00104656
AHCTF1	5.43798	0.00119663		C3orf20	6.74778	0.0256786		CYP1B1	13.5198	0.000312519		FBXO2	9.47851	4.28612e-05		INTS3	3.39221	0.00261431		MIR497HG	15.04	0.00117125		PDE4B	5.12074	0.000355015		REL	10.8963	0.00202752		SEPT5	2.36184	0.00155746		TFIP11	5.00014	3.19825e-06		XXbac-BPG32J3.22	6.90285	0.0245207
AHCYL1	13.2763	0.000318831		C3orf23	3.25344	0.00210272		CYP20A1	4.57417	0.000477249		FBXO21	3.7602	0.00119148		INTS4L1	8.02019	0.0110465		MIRLET7DHG	29.9027	6.25975e-05		PDE4DIP	3.60728	0.00225054		RELB	7.32243	0.00141895		SEPT6	2.24933	0.00227282		TFPT	18.2762	0.00164632		XXyac-YRM2039.2	12.6247	5.2546e-06
AHCYL2	6.08681	0.000964547		C3orf25	9.7565	0.0103937		CYP24A1	4.51113	0.0001617		FBXO22	7.12555	0.000434876		INTS6	4.11826	0.00149736		MIS12	12.8597	4.0549e-06		PDE5A	3.75919	6.13715e-05		RELL1	2.09239	0.0398115		SEPT7	6.89378	0.000411435		TFR2	4.58158	3.63856e-05		XYLB	4.99008	0.00527187
AHDC1	7.73015	0.000139719		C3orf26	4.62594	7.36252e-05		CYP26B1	11.0504	4.39885e-05		FBXO24	35.5643	0.0454806		INTS7	3.3501	0.00249383		MIS18A	8.5706	7.54856e-05		PDE6D	3.28853	0.0110315		RELL2	18.2102	6.07849e-05		SEPT7P2	5.63586	0.000115365		TFRC	5.4643	0.00104373		XYLT2	9.91252	0.000155111
AHI1	8.35068	0.00324952		C3orf35	10.9888	0.0072604		CYP27A1	6.57858	0.0386963		FBXO27	2.87558	0.00829283		INTS8	2.95809	0.00396846		MIS18BP1	6.32784	0.0027993		PDE7A	13.849	0.00290689		RELT	11.0751	8.6568e-06		SEPT8	3.23068	0.0013563		TGDS	2.31393	0.000637781		YAE1D1	2.66237	0.0336339
AHNAK	8.21633	1.38506e-05		C3orf37	15.1649	1.1232e-05		CYP2D7P1	9.71525	0.00663303		FBXO3	6.22883	0.00225586		INTS9	2.20031	0.00258939		MITD1	6.32168	0.000104136		PDE8A	4.22775	0.00272267		REPS1	3.01563	0.00108239		SEPW1	9.13605	2.00285e-05		TGFB2	12.1619	0.000553062		YAF2	2.56315	0.0280282
AHNAK2	6.72659	0.000154983		C3orf45	3.33097	0.00771425		CYP2R1	7.52609	0.00114073		FBXO30	15.8629	0.000354236		INTU	7.51434	0.00326096		MKI67	5.50506	0.000820195		PDGFA	5.82675	0.000181158		REPS2	3.05124	0.0191331		SERAC1	2.87806	0.0420805		TGFBR1	11.8878	0.000948717		YAP1	31.9441	0.000153529
AHR	2.17492	0.004712		C3orf52	10.8477	0.000544551		CYP2U1	5.94133	0.0478718		FBXO31	4.75529	0.00121893		INVS	7.27472	5.07703e-05		MKI67IP	2.66181	0.00215862		PDGFB	2.34198	0.0421016		RER1	8.77576	0.00046673		SERBP1	8.73864	5.18025e-05		TGFBR2	3.31243	0.00379915		YARS	3.09475	0.000143186
AHRR	8.50486	4.83233e-05		C3orf62	10.8618	0.00112638		CYP39A1	6.69917	0.0405976		FBXO32	12.0013	0.00114509		IP6K1	5.49636	4.02226e-05		MKKS	3.75234	0.00277534		PDGFC	3.32044	0.00379253		RERE	2.82109	0.000473458		SERF1B	3.46055	0.0400189		TGFBR3	3.55574	0.00904327		YBEY	7.92156	3.35214e-05
AHSA1	15.8682	7.86351e-06		C3orf67	7.17092	0.0336181		CYP3A5	3.10081	0.0408163		FBXO33	2.69351	0.0127517		IP6K2	3.67899	0.0002334		MKL1	3.58763	0.000669194		PDHA1	14.1893	3.77983e-05		REST	3.09411	0.000965083		SERF2	6.2435	0.00144929		TGFBRAP1	2.54534	5.70752e-05		YBX1	5.08798	7.17953e-05
AHSA2	14.1567	0.000735173		C3orf72	9.83002	0.00999895		CYP3A7	8.30312	0.0184514		FBXO34	3.02039	0.000338055		IPMK	7.19905	0.00126704		MKL2	2.96306	0.00184173		PDHB	2.89677	0.00386002		RETSAT	14.4822	3.69128e-05		SERGEF	5.28034	0.000689941		TGIF1	4.8069	0.000153378		YBX2	12.9305	0.0264413
AIDA	39.314	4.26591e-05		C3orf75	3.81805	0.000741887		CYP46A1	4.95513	0.0265481		FBXO38	4.38251	0.00218638		IPO11	3.98581	0.00105949		MKLN1	4.03505	0.00524732		PDHX	3.50487	0.00114638		REV1	10.6142	0.0012485		SERHL	9.58413	0.0108228		TGIF2	84.7403	2.32882e-06		YEATS2	5.81913	0.000301868
AIF1L	2.5878	0.00362052		C3orf78	6.58565	0.00212463		CYP4F11	4.5556	0.00138867		FBXO41	4.81916	3.97225e-05		IPO13	2.82687	0.00210395		MKNK1	3.78035	5.21088e-05		PDIA3	24.4149	9.10302e-05		REV3L	6.82886	0.00229031		SERINC1	15.6123	0.000208155		TGM1	6.64459	0.00145664		YEATS4	2.72583	0.0194109
AIFM1	4.90674	3.5401e-05		C4BPAP1	14.0195	0.000141841		CYP4F3	4.00996	0.0442087		FBXO42	2.66857	0.00719736		IPO4	2.07334	5.76352e-05		MKNK2	2.38506	0.00080348		PDIA4	4.60667	1.77005e-07		REXO2	14.5738	0.000150411		SERINC3	11.8084	0.000209484		TGOLN2	3.50827	0.000151238		YES1	6.55904	0.000224347
AIFM2	22.4929	4.90209e-07		C4orf19	11.4197	0.00579891		CYP4V2	5.64656	0.00587759		FBXO43	3.47994	0.0209578		IPO5	2.50462	0.00421777		MKRN1	7.0747	0.000119293		PDIA5	11.1666	3.48041e-05		REXO4	8.81638	0.000176365		SERINC5	38.5408	0.00022815		TGS1	6.12986	0.000172328		YIF1A	2.98133	0.00496995
AIG1	2.58459	0.00184649		C4orf21	8.31609	0.00382371		CYP51A1	13.2347	0.000215578		FBXO44	7.29969	4.14939e-05		IPO7	23.209	0.000213407		MKRN2	2.73003	0.00246944		PDIA6	7.23634	8.96827e-05		RFC1	4.43157	0.000994767		SERPINB1	4.07532	0.00222665		TH1L	2.77013	0.00061896		YIPF1	3.49872	0.0159962
AIM1	3.87177	7.03047e-05		C4orf27	8.01426	9.53217e-05		CYR61	28.9173	3.2104e-06		FBXO45	8.8515	6.53012e-05		IPO8	18.5555	0.000178113		MKRN2-AS1	9.59867	0.0134186		PDIK1L	3.92464	0.000178295		RFC2	4.70749	0.000581518		SERPINB6	3.35935	0.00812602		THADA	6.35076	0.00205117		YIPF2	8.83268	1.14175e-05
AIM1L	4.18597	0.00744559		C4orf29	4.36169	0.0136534		CYS1	5.11083	0.0231188		FBXO46	4.84301	0.000194655		IPO9	4.13266	0.00118538		MKRN3	9.59103	6.03092e-05		PDK1	2.68427	0.00675238		RFC3	2.63908	0.0115617		SERPINE1	3.54687	0.00157603		THAP1	2.12967	0.0174245		YIPF3	2.19307	0.0238598
AIMP1	6.56798	0.00219574		C4orf3	15.8861	0.000437203		CYTH1	9.09032	1.29723e-07		FBXO48	38.6913	8.52653e-06		IPP	18.6723	0.000687901		MKS1	4.617	0.00282261		PDK3	2.51632	0.00411173		RFC4	5.89969	0.000143841		SERPINF2	7.99647	0.0294153		THAP3	3.47698	0.00453927		YIPF4	3.20398	0.00611317
AIP	3.66737	0.000133156		C4orf32	5.99951	0.00298582		CYTH2	14.7742	1.02967e-05		FBXO5	2.14072	0.00751571		IPPK	3.47044	0.00117106		MKX	4.62502	0.00158561		PDK4	7.79334	0.0465708		RFC5	2.42067	0.00111892		SERPINH1	21.9953	3.25876e-06		THAP6	2.8199	0.00920773		YIPF5	2.83798	0.00276239
AIRE	3.89488	0.0489586		C4orf34	9.92081	0.0236771		CYTH3	5.65706	8.75429e-05		FBXO9	2.39005	0.00900609		IQCB1	5.34658	0.00188426		MLEC	9.23154	0.000700703		PDLIM2	6.1492	0.000242253		RFFL	2.34066	0.00392852		SERPINI1	11.9472	0.000360223		THAP7-AS1	2.80718	0.0439166		YIPF6	17.3528	0.000303151
AJUBA	11.2345	0.000387072		C4orf36	13.1896	0.039334		D2HGDH	13.6913	1.01443e-05		FBXW10	5.0364	0.0429048		IQCC	9.57419	0.000252063		MLF1IP	3.49594	0.00229317		PDLIM7	2.53651	0.00609429		RFK	2.78203	0.00931879		SERTAD1	2.55321	0.010758		THAP8	47.8664	1.03169e-05		YJEFN3	11.6318	0.000815828
AK1	3.13331	0.0350739		C4orf52	2.72074	0.0225957		DAAM1	4.47669	0.00663635		FBXW11	11.38	0.000201451		IQCD	19.0205	0.000342287		MLH1	8.37772	0.00105791		PDP1	6.58334	0.00059238		RFNG	3.21836	0.00828833		SERTAD3	3.41171	0.0125139		THAP9	9.4107	0.000468142		YKT6	24.785	3.35147e-05
AK2	25.7985	7.27322e-05		C5AR1	33.7048	0.00154231		DAB2IP	2.99605	0.000409375		FBXW2	20.8894	9.10547e-05		IQCE	14.9363	1.15305e-06		MLH3	6.30873	0.00195338		PDP2	3.94803	0.00275052		RFT1	2.21276	0.0154026		SESN1	4.08952	0.00564778		THBS3	43.0452	0.000424529		YLPM1	10.3307	0.000119421
AK3	4.19587	0.000246873		C5orf15	3.39623	0.0110474		DACT1	3.09416	0.00212613		FBXW4	31.758	6.46744e-05		IQCG	5.37075	0.000976934		MLKL	6.94025	2.54857e-05		PDPK1	7.98304	0.000119639		RFTN1	13.725	0.000279401		SESN3	32.2261	0.0410439		THBS4	2.75373	0.00125643		YME1L1	6.21796	0.000252405
AKAP1	11.6683	1.10978e-05		C5orf24	4.16232	0.000684561		DACT3	28.6223	0.00016979		FBXW5	2.33036	0.000443718		IQCH	3.50152	0.0350927		MLL	4.45497	0.000501545		PDPR	5.54885	0.000557038		RFTN2	20.4098	0.0124739		SESTD1	4.13685	0.00479463		THEM6	2.84587	4.90826e-05		YOD1	2.57288	0.00714002
AKAP10	7.13095	0.00200846		C5orf28	8.02054	0.00188986		DAG1	3.25869	8.84258e-05		FBXW7	10.3542	0.000476839		IQCJ-SCHIP1	5.1704	0.00153735		MLL2	10.9764	3.49033e-05		PDRG1	10.1851	4.40784e-05		RFWD2	3.4229	0.0113501		SET	18.6001	0.000182031		THG1L	18.5729	3.26969e-06		YPEL2	19.8758	0.00499857
AKAP11	12.2414	0.000941434		C5orf30	15.1314	0.000575808		DAGLA	3.66713	0.00481874		FBXW8	4.28414	3.39878e-05		IQCK	3.54969	0.0127606		MLL3	6.58179	0.00142483		PDS5A	2.24006	0.00327634		RFX3	17.1634	0.000290546		SETD1A	3.19649	7.41013e-07		THNSL1	6.20097	0.00120029		YRDC	4.47185	7.85942e-06
AKAP12	5.08446	0.000587103		C5orf4	18.8729	0.00539288		DAGLB	2.90213	0.00220408		FBXW9	3.00668	0.000658792		IQGAP1	2.94206	0.00138216		MLL4	4.2887	0.00202889		PDS5B	13.0141	0.000862291		RFX5	4.81328	0.00152674		SETD1B	4.45541	0.000397482		THOC1	5.42715	0.000986561		YTHDC1	11.2846	9.99804e-05
AKAP13	7.26118	0.000734755		C5orf42	9.17288	0.00856746		DALRD3	2.03874	0.00277055		FCF1	28.5055	0.000151888		IQGAP3	7.3953	0.000960566		MLL5	5.39166	0.00122634		PDSS1	3.47506	0.00239812		RFX7	2.17934	0.0237826		SETD2	5.89105	0.000724258		THOC2	5.30012	0.000966395		YTHDC2	6.32931	0.000799593
AKAP17A	6.46368	7.495e-05		C5orf43	13.2927	9.72211e-06		DAP3	2.57828	0.00324467		FCGBP	2.21872	0.0158591		IQSEC1	2.02258	0.000532074		MLLT1	6.27074	5.19226e-07		PDXDC1	7.99719	5.14935e-05		RFXANK	3.19509	0.000391419		SETD3	5.30909	6.84949e-05		THOC3	19.354	1.77359e-06		YTHDF1	2.31811	0.000129756
AKAP2	33.3377	3.14579e-05		C5orf44	3.92758	0.00205304		DAPK1	2.26081	0.0132999		FCHO2	5.23937	0.00452234		IQSEC2	8.94333	0.00147455		MLLT10	13.7201	6.14709e-05		PDXDC2P	11.2755	0.00066645		RFXAP	76.6455	0.00327601		SETD4	8.25916	0.000565981		THOC5	6.61853	3.87025e-05		YTHDF2	2.45598	0.000476344
AKAP6	4.25666	0.0245471		C5orf45	4.07229	0.00285919		DAPK2	2.0892	0.0416272		FCHSD1	5.0251	0.00300019		IRAK1	4.50288	0.000153694		MLLT3	2.97485	0.0432839		PDXK	5.73244	7.69139e-07		RG9MTD2	2.96332	0.0178617		SETD5	13.2152	0.00031212		THOC6	16.0246	7.91761e-07		YTHDF3	3.31106	0.00196882
AKAP8	7.59136	5.24817e-06		C5orf51	8.25652	0.00185523		DAPK3	24.8786	7.25208e-05		FDPS	4.10239	0.000333736		IRAK2	5.28751	0.00643298		MLLT4	6.85481	0.000372679		PDZD2	4.06613	0.00079166		RG9MTD3	4.55714	0.0142137		SETD6	18.4935	2.63169e-05		THOC7	2.12106	0.00388158		YWHAE	4.75586	0.00106487
AKAP8L	9.4932	3.87781e-06		C5orf54	7.5995	0.0060381		DARS	2.98392	0.000373233		FDX1	3.45441	0.00145859		IRAK4	5.76902	0.0060795		MLLT6	17.2469	3.86773e-06		PDZD7	5.43211	0.00398207		RGL1	4.73402	0.00172281		SETD7	4.16886	0.000341057		THOP1	5.02087	6.75543e-07		YWHAG	18.8444	1.6046e-07
AKAP9	9.38842	0.00203989		C5orf55	7.62435	0.00331048		DAXX	3.0427	0.00249256		FDX1L	8.19426	4.15691e-05		IREB2	7.55411	0.00317395		MLPH	5.88396	0.000134055		PDZD8	15.1443	0.000358617		RGL2	3.0703	0.0094663		SETD8	2.96421	0.00106151		THRA	11.6971	2.09581e-05		YWHAH	9.74411	2.61221e-05
AKIP1	4.38027	0.0277516		C5orf62	2.19564	0.0413339		DAZAP1	22.3536	6.56155e-06		FDXR	8.3897	0.000585929		IRF1	4.93051	0.00272961		MLX	2.17997	0.000762346		PDZK1	15.9583	0.022736		RGL3	9.95828	0.000905713		SETDB1	3.78891	0.00169472		THRAP3	16.6779	4.55078e-05		YWHAZ	3.26442	0.000667277
AKIRIN1	3.30836	0.00579164		C5orf63	40.2136	0.00106105		DBF4	3.61959	0.00624394		FEM1B	7.01543	0.00014217		IRF2BP1	5.0566	0.000794881		MLXIP	4.16439	0.000213995		PEA15	12.6917	0.000132714		RGMB	2.10277	0.0272094		SETDB2	3.63153	0.0298938		THRAP3P1	10.0728	0.013379		YY1	5.53607	0.000409628
AKIRIN2	3.41103	0.000584404		C5orf65	9.76647	0.000406793		DBF4B	6.31391	0.000330951		FEM1C	6.14122	0.000159488		IRF2BP2	2.96527	0.00010012		MLXIPL	5.93844	0.00212797		PEAK1	6.50605	0.000543669		RGP1	23.6054	0.000154571		SETX	9.63998	0.000705556		THRB	6.48977	0.00471507		YY1AP1	9.16836	0.000466109
AKNA	4.23992	6.73761e-05		C6orf106	29.8098	9.01921e-05		DBI	14.1202	0.000528813		FEN1	11.6787	5.2226e-05		IRF2BPL	6.49448	7.21103e-05		MLYCD	3.77463	0.00277124		PEAR1	7.65656	0.00283306		RGPD2	2.53822	7.81297e-05		SF1	2.2777	0.000637687		THSD1	5.24425	0.0301637		Z83851.1	15.1292	0.000145629
AKR1A1	4.71469	0.000946927		C6orf108	2.81364	0.00666371		DBN1	2.52906	1.99099e-05		FER	4.31153	0.00246651		IRF3	9.78048	0.000108182		MMAB	2.73727	0.0155338		PEBP1	15.0728	6.15319e-06		RGPD3	12.7479	0.0132208		SF3A3	8.94203	0.000274888		THSD4	4.42787	0.000764726		Z84812.4	20.6748	0.0214425
AKR1E2	3.95326	0.0170379		C6orf130	22.6242	0.000301687		DBNDD1	3.13414	0.000378644		FER1L4	8.10472	0.00108605		IRF5	4.61193	0.00485229		MMACHC	3.04223	0.00544985		PECR	8.37296	0.0174226		RGPD4	4.19669	0.00624466		SF3B1	3.62064	0.00157304		THUMPD1	6.02188	0.000564796		Z97634.5	12.8797	0.00316025
AKR7L	6.67407	0.00162119		C6orf132	9.68398	1.12079e-05		DBNL	3.79891	0.000109198		FER1L5	5.84913	0.0100079		IRF6	12.7541	0.000249902		MMP11	8.39005	0.000238042		PEG10	16.2601	8.40315e-05		RGPD5	5.9421	0.0241475		SF3B2	3.62176	0.000101205		THUMPD2	5.93019	0.00683119		ZADH2	8.57988	0.00119389
AKT1	6.42018	7.68626e-06		C6orf136	2.99073	0.000760114		DBR1	4.45382	8.63692e-05		FERMT1	13.502	0.000220198		IRF7	5.25	0.000893287		MMP14	35.1372	1.84875e-06		PELI3	12.0994	0.000398114		RGPD6	3.64264	0.0196555		SF3B3	3.71303	0.00134113		THUMPD3	2.31106	0.00161671		ZAR1	6.7563	0.0407187
AKT1S1	4.88236	8.37144e-05		C6orf141	13.2159	0.00234699		DBT	5.62067	0.000704798		FERMT2	3.65751	0.00290037		IRGQ	16.7865	5.55628e-05		MMP15	2.0458	0.00330071		PELP1	3.58674	0.000477143		RGPD8	7.61416	0.000143484		SFI1	5.58707	0.000239097		THYN1	3.41181	0.0100749		ZBBX	2.67985	0.0460705
AKT2	13.3895	2.61361e-07		C6orf163	7.29105	0.00144637		DCAF10	7.98462	0.0187235		FERMT3	5.87584	0.00249885		IRS1	8.68468	4.91597e-07		MMP19	11.777	0.0313996		PER2	5.49094	5.28796e-06		RGS10	2.18874	0.00798204		SFMBT1	7.83633	0.000816764		TIA1	4.85458	0.00496734		ZBED2	28.318	0.0283842
AKT3	10.5409	0.0209898		C6orf164	27.5316	0.0284008		DCAF11	8.7688	0.000600736		FEZ2	8.57769	0.0023447		IRS2	12.8659	2.23036e-05		MMP25	7.32912	0.0026616		PER3	6.23612	0.00526645		RGS12	5.18458	0.000736414		SFPQ	14.3218	0.000553323		TIAL1	3.51158	0.000537381		ZBED4	3.11208	1.34678e-05
AKTIP	4.14431	0.00919413		C6orf170	8.88893	0.027994		DCAF12	3.15395	0.00609879		FGD1	11.634	0.000341916		IRX3	12.2575	0.000184782		MMRN2	7.72034	2.79398e-08		PERP	6.10393	0.00102893		RGS14	2.62866	0.0237405		SFSWAP	5.0853	2.80141e-05		TIAM1	2.9426	0.00030607		ZBED5	4.11198	0.00478537
AL033532.1	11.8384	0.00138846		C6orf183	14.1105	0.0390992		DCAF13	3.87445	0.00102125		FGD2	8.72818	0.017464		IRX4	2.01866	0.00284214		MMS19	2.25312	0.00540493		PES1	4.30992	1.24841e-05		RGS16	6.2438	5.56781e-05		SFT2D1	14.8091	0.00059827		TIAM2	4.15839	0.00357684		ZBTB1	22.3026	0.00636703
AL034548.1	5.26964	0.020268		C6orf195	18.5282	0.0194396		DCAF15	2.22379	0.00278763		FGD3	2.7016	0.0159563		ISCA2	3.08178	0.00579735		MMS22L	5.81181	0.0013427		PET112	2.87967	0.0017188		RGS19	3.08022	0.0216174		SFT2D2	10.2337	1.82152e-06		TIFA	3.4794	0.000497912		ZBTB10	4.44212	0.00104016
AL136219.1	8.0512	0.00218197		C6orf211	22.8473	0.00224073		DCAF16	14.4006	0.000127466		FGD4	5.00206	0.00392601		ISCU	2.95691	6.63826e-06		MNAT1	5.40801	0.00662275		PEX1	4.53332	0.00823029		RGS2	2.8062	0.00160053		SFTPB	4.75685	0.0126404		TIGD1	6.76021	0.00610175		ZBTB11	2.59536	0.00164916
AL162759.1	8.30084	0.00159287		C6orf228	9.81855	0.00250862		DCAF17	4.67894	0.000586889		FGD5-AS1	5.59944	0.00276557		ISG20L2	2.7754	0.00109582		MND1	4.9756	0.00354234		PEX10	6.00294	7.03416e-05		RGS20	6.63084	0.000629329		SFXN1	2.31944	0.00474416		TIGD5	2.63795	0.0104626		ZBTB12	10.4689	0.0425681
AL353791.1	17.2314	0.0377376		C6orf47	35.3378	5.81173e-05		DCAF4	5.37164	0.00429445		FGD6	4.60767	0.00274612		ISL2	8.74215	0.00797428		MNF1	4.15934	0.0102235		PEX11A	10.824	0.00392106		RGS3	4.59879	0.00011282		SFXN2	4.32805	0.00444572		TIGD6	8.37835	0.000775726		ZBTB17	3.71287	0.00021635
AL353997.3	3.89488	0.0489586		C6orf47-AS1	31.1206	1.03422e-05		DCAF4L1	28.2297	0.00298622		FGF11	12.4421	3.12637e-05		ISOC1	4.54767	0.00156749		MNS1	38.1646	0.0216664		PEX11B	2.68829	0.0296366		RGS9	16.1792	0.000478602		SFXN3	9.10242	0.00144313		TIGD7	13.4697	0.014685		ZBTB2	2.66545	0.00056071
AL589743.1	4.61868	0.00631865		C6orf48	13.3771	4.4531e-05		DCAF5	14.0088	5.4851e-05		FGF18	3.48075	0.0172688		ISOC2	6.41247	0.000520797		MNT	7.91094	8.48778e-05		PEX13	3.93831	0.00281806		RGS9BP	7.98484	0.00031741		SFXN4	6.2223	0.000554997		TIMELESS	5.88904	0.000149586		ZBTB20	13.1998	6.68226e-05
AL591845.1	16.4111	0.00134176		C6orf62	11.5239	0.00036229		DCAF6	3.25669	0.000320869		FGF9	7.15493	0.0472256		ISPD	7.37611	0.00428425		MOAP1	5.51995	0.00165823		PEX14	2.6368	0.000627909		RHBDD1	3.82922	6.66528e-06		SFXN5	6.97835	4.47746e-06		TIMM10	3.08009	0.0086097		ZBTB22	9.1372	0.00150582
AL953854.2	17.1983	0.0013651		C6orf70	4.52159	0.00242288		DCAF7	3.96485	0.00105052		FGFBP3	55.1748	0.000203416		IST1	3.18296	0.00204227		MOB1A	5.4161	0.00176351		PEX16	2.65631	0.00366904		RHBDD3	8.37006	0.000481092		SGCB	7.97982	0.00114246		TIMM13	10.9909	0.00217855		ZBTB24	4.56425	0.00299816
ALAD	22.9216	0.000498678		C6orf89	21.528	0.000860342		DCAF8	7.97704	0.000467755		FGFR1	5.05694	4.47198e-05		ISY1	11.4988	3.56528e-05		MOB1B	20.2113	0.000811924		PEX2	2.40783	0.000294368		RHBDF2	2.70813	4.99413e-05		SGCE	11.6772	0.000271136		TIMM17A	5.7932	0.000412017		ZBTB26	6.82735	0.0113207
ALCAM	5.87132	0.00049977		C7orf10	6.12694	0.00442205		DCAKD	3.67845	0.00122664		FGFR1OP	6.93885	0.00227799		ISY1-RAB43	10.2666	3.12574e-05		MOB2	8.61176	0.000919957		PEX26	26.0233	4.61791e-05		RHBDL3	19.168	5.40357e-05		SGK196	10.8172	0.000118424		TIMM21	5.74832	0.00147181		ZBTB3	12.9863	0.000504077
ALDH16A1	4.1483	0.000390763		C7orf23	5.24157	0.000899874		DCBLD1	8.0479	0.00187136		FGFR1OP2	10.661	0.000197495		ISYNA1	3.77559	0.00011605		MOB3B	8.07149	0.00296886		PEX5	25.7601	9.66281e-07		RHBG	20.1503	0.0122208		SGK3	3.48588	0.00906085		TIMM23	4.64699	0.00203283		ZBTB32	27.3194	0.00275315
ALDH1A3	4.49007	7.08519e-05		C7orf26	2.82656	0.00023263		DCBLD2	2.9184	0.00111367		FGFR2	7.06401	0.00209887		ITCH	4.47136	0.00174299		MOB3C	32.7422	0.000353006		PEX5L	25.397	0.0162485		RHEB	2.57082	0.00415988		SGK494	25.6544	0.00485584		TIMM23B	5.42239	0.000557038		ZBTB33	3.8673	0.00475935
ALDH1B1	10.9623	1.04194e-05		C7orf41	12.9826	0.00144201		DCLRE1A	5.50375	0.00401128		FGFR3	4.46042	0.000466257		ITFG2	15.9769	0.00151033		MOB4	6.4677	9.9323e-07		PEX6	3.53833	0.000311998		RHEBL1	10.6835	0.000406284		SGMS1	3.90483	0.00604332		TIMM44	3.42976	6.08246e-05		ZBTB34	5.37887	0.000468331
ALDH2	4.83904	0.000252682		C7orf43	6.0099	4.67278e-05		DCLRE1B	4.63877	0.00545433		FGFR4	3.88248	1.33465e-05		ITGA10	9.78634	0.0226869		MOCOS	10.0542	0.00106098		PEX7	7.60457	0.00105841		RHOB	10.7869	0.000206335		SGMS2	15.1794	0.000437336		TIMM50	3.17442	8.14369e-05		ZBTB37	9.09456	0.00265006
ALDH3A2	3.30891	0.00329841		C7orf44	7.43551	0.00119582		DCLRE1C	4.35643	0.0023427		FGGY	6.80272	0.0005751		ITGA2	16.7868	0.000478414		MOCS1	2.44904	0.041218		PFAS	3.54897	8.02744e-05		RHOBTB2	17.7794	6.36675e-09		SGOL1	2.73927	0.000974438		TIMM8A	4.53828	0.00183898		ZBTB38	2.85463	0.0128182
ALDH3B1	2.39605	0.00459493		C7orf49	4.33897	1.82132e-05		DCP1A	2.96148	0.000179704		FHAD1	3.18296	0.0141591		ITGA3	4.04868	3.68327e-06		MOCS2	8.41096	0.00169011		PFDN2	17.1624	0.000111119		RHOBTB3	4.11696	0.000529558		SGOL2	4.0712	0.00132049		TIMMDC1	2.52086	0.000720158		ZBTB39	2.61049	0.00261522
ALDH4A1	6.44265	0.000722873		C7orf50	4.03292	0.000109182		DCP1B	2.32877	0.00205398		FHIT	3.29349	0.00559695		ITGA6	14.7451	0.000227275		MOK	4.03604	0.00490126		PFDN4	4.2936	0.00376962		RHOQ	12.1003	0.000188513		SGPL1	4.06576	0.000201301		TINAGL1	4.51748	0.00678388		ZBTB4	4.89232	0.000531752
ALDH5A1	2.36762	0.0006912		C7orf53	6.11162	0.0125682		DCP2	9.92584	0.00115595		FHL3	3.90456	0.00179411		ITGA7	6.8935	3.95455e-05		MON1A	9.60666	0.000108794		PFDN5	6.09999	6.74216e-05		RHOT1	2.50904	0.0121841		SGPP2	6.81053	0.0161815		TINF2	2.8927	0.00108297		ZBTB40	7.46596	0.000234791
ALDH7A1	21.7116	6.6191e-05		C7orf59	3.73384	0.000165692		DCPS	6.61542	9.01291e-05		FHOD1	2.99359	0.000982139		ITGAE	2.1583	0.00471304		MON1B	9.45079	1.29782e-06		PFDN6	34.1321	0.000121834		RHOT2	4.91086	4.37824e-05		SGSH	5.36757	0.00156079		TIPARP	7.49033	0.00116538		ZBTB41	8.96097	0.00230943
ALDH8A1	13.5191	0.00676952		C7orf63	2.19715	0.00787508		DCT	6.57858	0.0386963		FIBCD1	3.6942	0.000271197		ITGAV	3.25775	0.00109905		MON2	7.99867	0.00698128		PFKFB2	13.8606	0.000502169		RHOU	4.03845	0.0449823		SGSM1	3.94482	0.000570939		TIPIN	7.67033	0.00125448		ZBTB42	5.84249	0.000179591
ALDH9A1	2.29432	0.00476974		C7orf73	3.01609	0.0126492		DCTD	7.17525	0.000471824		FICD	11.6005	5.56959e-05		ITGAX	3.31795	0.0116455		MORC2	9.30385	0.000202976		PFKFB3	11.9677	3.35661e-05		RHOV	22.3042	4.20598e-08		SGSM2	6.36671	9.846e-05		TIPRL	6.59685	4.25145e-05		ZBTB43	12.7057	0.000468103
ALG1	2.0555	0.00319388		C8G	7.16623	0.0281479		DCTN1	4.29948	7.36818e-05		FIGNL1	4.87432	0.00245679		ITGB1	5.11116	0.000791106		MORC3	5.00768	0.00243812		PFKFB4	3.78919	0.00120238		RHPN1	2.31215	0.0141825		SGSM3	12.5325	6.78032e-07		TIRAP	3.36124	0.00749681		ZBTB44	5.98189	0.00022594
ALG10B	2.11948	0.035868		C8orf47	4.7662	0.0016661		DCTN3	2.02744	0.0059019		FIP1L1	5.99289	0.000160852		ITGB1BP1	4.22028	0.000376449		MORC4	15.9804	0.000880197		PFKL	2.25462	0.00227315		RIBC1	9.60829	0.0385697		SGTA	2.0858	0.0108959		TJAP1	10.3257	0.000528459		ZBTB45	5.77326	0.00288757
ALG11	4.08286	0.00427202		C8orf58	3.64922	0.00543544		DCTN5	7.27054	0.000693672		FIS1	9.75484	4.30049e-05		ITGB1BP2	10.5461	0.0131366		MORF4L1	29.0839	5.17431e-05		PFKM	5.47428	2.17365e-05		RIBC2	5.2906	0.0105935		SGTB	2.58356	0.000179455		TJP1	4.45485	0.000819109		ZBTB46	6.8991	2.25009e-05
ALG12	2.13682	0.00387649		C8orf59	6.12431	4.82002e-05		DCTPP1	4.67994	0.00260468		FITM2	3.78836	0.00320272		ITGB2	3.53598	0.0231427		MORF4L2	6.14775	0.000857786		PFN2	9.77307	0.000136083		RIC8A	3.33829	0.000221546		SH2B1	13.4492	9.1031e-06		TJP2	3.84246	0.000264786		ZBTB47	21.5253	0.000415822
ALG13	6.72591	0.000665844		C8orf73	2.06394	0.00973316		DCUN1D1	4.72323	0.00270098		FIZ1	2.23092	0.0106641		ITGB3BP	4.16222	0.00661262		MORN1	5.56969	0.000156157		PGAM1	2.23817	0.0171195		RIC8B	11.7042	0.000314018		SH2B2	4.69772	0.00532335		TJP3	2.9268	0.0441792		ZBTB48	12.1857	0.000197588
ALG5	2.41264	0.000111984		C8orf76	2.4513	0.000815901		DCUN1D2	16.8459	0.000135532		FKBP10	13.543	0.00011996		ITGB5	8.32082	5.53761e-06		MORN2	16.098	0.0103557		PGAM5	14.6049	7.25097e-05		RICTOR	5.02597	0.00287139		SH2B3	2.91367	0.00134717		TK2	6.57478	0.000444861		ZBTB49	6.13365	0.00200153
ALG6	6.624	0.00397372		C9orf100	2.21349	0.00313167		DCUN1D3	45.3994	2.01359e-07		FKBP11	23.5415	0.000320157		ITGB7	10.8724	0.0106747		MOSPD2	2.23955	0.00370476		PGAP1	2.54304	0.00778363		RIF1	6.80811	0.00245006		SH2D2A	2.91771	0.004501		TKT	16.2809	1.23089e-05		ZBTB5	6.95806	0.000728217
ALG8	2.80138	0.007491		C9orf114	9.26075	4.67094e-05		DCUN1D4	7.503	0.00327676		FKBP14	5.61956	0.00141232		ITGB8	2.40571	0.00296833		MOV10	4.08491	0.000242753		PGAP2	4.79642	0.000549633		RILP	2.54671	0.0429443		SH2D3A	2.08252	0.0113852		TLE1	3.41958	0.00113895		ZBTB6	36.0127	0.00131963
ALKBH2	3.43139	0.00113579		C9orf123	4.03254	0.0346053		DCUN1D5	3.88636	0.000275018		FKBP15	3.4545	0.00212425		ITGBL1	24.1001	0.0091241		MPDU1	5.80465	0.000153722		PGAP3	19.1418	0.000279158		RILPL1	4.98945	0.00139372		SH2D4A	3.77519	3.68729e-05		TLE3	3.56181	5.99152e-05		ZBTB7A	8.8058	1.46183e-05
ALKBH3	2.26092	0.00672972		C9orf131	4.80671	0.0340024		DDAH2	22.2237	0.00010293		FKBP1A-SDCBP2	12.962	0.00625698		ITM2C	12.599	2.83673e-06		MPHOSPH10	6.21839	0.000171844		PGBD1	4.17248	0.00135495		RILPL2	42.1885	3.44761e-06		SH2D5	9.85625	5.68681e-05		TLK1	3.15235	0.000615645		ZBTB7B	20.3057	2.27849e-06
ALKBH4	6.15538	0.000121653		C9orf142	2.15131	0.000200792		DDB1	2.70275	0.000233981		FKBP1B	3.37304	0.0430601		ITPA	9.38708	5.86135e-05		MPHOSPH6	5.77205	5.81864e-05		PGBD2	4.94833	0.000143315		RIMS3	4.49849	0.0191929		SH2D6	7.36748	0.0211123		TLK2	6.6592	0.000396956		ZBTB8OS	3.12889	8.38937e-05
ALKBH5	12.0517	1.4486e-06		C9orf156	3.90476	0.003702		DDB2	3.52425	0.00546753		FKBP2	31.9423	0.0014649		ITPK1	2.91474	0.00157744		MPHOSPH8	7.43194	4.06178e-05		PGD	5.49748	0.000196877		RIN1	3.34062	0.000179968		SH3BGR	3.47725	0.0203219		TLN1	4.17642	3.93897e-05		ZBTB9	4.24638	0.000588841
ALKBH6	9.10359	0.00031702		C9orf16	8.12596	6.64849e-05		DDHD1	5.11244	0.000919928		FKBP3	7.33428	8.61226e-05		ITPKA	2.92749	0.0026325		MPHOSPH9	3.99946	0.00334714		PGF	3.74106	0.00918665		RIN3	2.02848	0.00329669		SH3BP1	2.00508	0.0017293		TLN2	2.56718	0.00264042		ZC3H10	19.6353	0.00325714
ALKBH8	6.68804	0.000686269		C9orf163	2.63119	0.044323		DDHD2	11.0546	0.000988678		FKBP4	2.66487	3.24935e-05		ITPKB	8.65981	0.00155729		MPND	17.5065	5.5617e-05		PGGT1B	17.3785	7.35548e-05		RING1	33.1222	1.729e-06		SH3BP2	7.64688	0.000291429		TLR1	16.3543	0.0427227		ZC3H11A	7.24671	0.00126734
ALMS1	6.33802	0.00219537		C9orf171	4.88528	0.0332817		DDI2	22.4435	0.000144758		FKBP5	8.42891	0.000251406		ITPKC	5.99165	1.52354e-05		MPP1	2.31504	0.0139274		PGK1	3.16074	0.000549772		RINL	9.17753	0.00136999		SH3BP4	3.06637	0.000665763		TM2D1	4.46257	0.00162138		ZC3H12A	2.84352	0.00437225
ALOX12B	5.02363	0.00252552		C9orf174	9.75099	0.0272682		DDIT3	7.12703	0.000666951		FKBP8	2.36365	0.00208457		ITPR1	11.9702	0.000377398		MPP2	2.43791	0.014495		PGM2	2.33542	0.000257636		RINT1	3.16043	0.0028199		SH3BP5	28.6359	9.76016e-06		TM2D2	4.10955	0.00274612		ZC3H12B	18.6101	0.000589636
ALOX12P2	9.6813	0.0020142		C9orf3	5.9039	0.00508854		DDIT4	22.7897	4.85897e-08		FKBP9	13.3798	2.45818e-06		ITPR2	21.2662	0.00563579		MPP3	9.58472	0.00312996		PGM2L1	4.62825	0.00305788		RIOK1	11.0623	0.000169446		SH3BP5L	17.308	9.43951e-06		TM2D3	2.4114	0.0129758		ZC3H12C	8.8515	0.0012947
ALPK1	7.19081	0.00374468		C9orf37	6.08862	0.0102231		DDN	29.9698	5.39123e-06		FKBPL	11.2629	0.000307194		ITPR3	3.35391	0.000449082		MPP4	7.05348	0.0145373		PGM3	4.19505	0.00267989		RIOK2	6.14657	0.000340387		SH3D19	7.81823	0.00336099		TM7SF2	4.11934	0.00106868		ZC3H13	13.3724	9.91213e-05
ALPK3	5.54304	0.0262971		C9orf40	2.73324	0.0057313		DDOST	17.5555	3.38581e-05		FKRP	13.929	2.0018e-05		ITPRIPL1	4.27098	0.000120939		MPP5	13.4286	0.000167249		PGM5P1	20.7526	0.00222622		RIOK3	3.61357	0.00683002		SH3D21	12.6793	0.000158841		TM7SF3	4.50173	0.00273395		ZC3H14	2.46914	0.00510803
ALS2	9.97662	0.000673785		C9orf41	5.81221	0.00664487		DDR1	7.37603	4.22285e-06		FKTN	4.08888	0.0247643		ITPRIPL2	11.0586	0.00839962		MPP6	19.935	2.73491e-06		PGM5P2	12.953	0.00122589		RIPK1	8.20885	0.000176068		SH3GLB1	2.99701	0.00210349		TM9SF3	28.6668	0.00059702		ZC3H15	6.27132	0.000190174
ALS2CL	10.0387	4.91068e-05		C9orf43	3.86733	0.047976		DDR2	35.3174	0.00321758		FLAD1	5.88269	0.000154169		ITSN1	9.15577	0.00053516		MPP7	4.4373	0.000224724		PGP	4.63691	1.14964e-05		RIPK2	2.04085	0.0382498		SH3GLB2	5.88395	5.0526e-05		TM9SF4	5.84252	0.000108218		ZC3H18	9.55675	7.35751e-07
ALYREF	5.87079	0.000746828		C9orf69	8.16071	0.000292715		DDRGK1	17.1852	0.00010611		FLCN	6.45917	0.000295351		ITSN2	7.03051	0.00201384		MPPE1	7.97921	0.00647776		PGPEP1	23.4152	9.85034e-05		RIPK4	13.4001	0.000364243		SH3KBP1	2.69616	0.00101811		TMA16	15.361	6.95785e-05		ZC3H4	3.8098	2.23824e-05
AMACR	12.8922	0.00121558		C9orf78	6.97129	6.01772e-05		DDTL	3.1872	0.00296351		FLNA	2.14623	9.8436e-05		IVD	3.51522	0.000298643		MPRIP	7.05971	1.62068e-05		PGRMC2	31.9393	0.000238756		RIT1	17.3995	0.000471573		SH3PXD2A	20.179	1.65293e-07		TMA7	3.74051	0.00232573		ZC3H6	6.73931	0.000272902
AMBRA1	10.8753	0.000106833		C9orf84	9.92308	0.0088427		DDX1	9.87315	0.000162738		FLNB	3.8827	1.37025e-05		IVNS1ABP	16.5994	0.000244721		MPST	4.27912	0.000443729		PGS1	4.62133	1.85901e-05		RLF	10.7508	0.000313752		SH3PXD2B	2.66819	0.00107128		TMBIM1	6.88383	8.56226e-05		ZC3H7A	5.56929	0.0018491
AMD1	2.27708	0.00541378		C9orf85	5.4183	0.000888718		DDX10	5.52125	0.00113779		FLOT1	2.32232	0.00384594		IWS1	5.87403	0.000266094		MPV17	5.96569	0.00346781		PHACTR2	10.2307	0.000405652		RLIM	3.51533	0.00166821		SH3RF1	2.93222	0.00192719		TMBIM4	6.12764	0.000841192		ZC3H7B	22.2309	3.6906e-07
AMDHD2	19.7765	3.31671e-06		C9orf86	3.65879	1.81102e-05		DDX11	4.9783	0.000363814		FLOT2	7.21466	1.42736e-05		JAG1	8.06803	0.000748092		MPZ	14.2302	1.27837e-05		PHACTR4	2.04743	0.00385956		RMI1	2.72388	0.000449905		SH3RF2	6.22695	5.6011e-05		TMC4	5.32123	0.00267832		ZC3H8	2.87376	0.00516295
AMFR	2.09594	0.00410711		C9orf91	4.36132	0.000263729		DDX11L2	21.5979	0.0177223		FLVCR1	18.5355	0.00030567		JAG2	5.3515	2.90265e-05		MPZL1	2.07794	0.0120674		PHAX	9.0747	3.13475e-05		RMI2	10.6459	8.3644e-05		SH3TC2	5.10075	0.00472947		TMC5	2.18595	0.00768328		ZC3HAV1	4.80051	0.000568158
AMIGO2	7.18582	0.00387567		C9orf96	8.95221	0.000533773		DDX12P	5.7609	0.00211995		FLVCR1-AS1	6.7661	0.00287116		JAK1	2.41122	0.00408109		MPZL3	5.01359	0.012189		PHC1	4.2439	0.00944446		RMND1	3.21344	0.000398784		SH3YL1	11.7547	0.000371852		TMC6	5.32653	0.000724955		ZC3HAV1L	9.86755	0.000301994
AMIGO3	7.46732	0.00965831		CA11	35.5917	0.00017333		DDX17	17.3803	0.000464692		FLYWCH1	3.33697	0.000347853		JAK2	7.09367	0.00117607		MRAP	5.12493	0.0414649		PHC2	3.46098	0.000101255		RMND5A	23.2539	0.000359034		SHANK1	4.11954	0.0159353		TMC7	9.21892	0.0117805		ZC3HC1	2.77139	0.00169819
AMMECR1L	13.3951	6.31519e-05		CA13	3.38732	0.00769237		DDX18	5.16228	0.000584024		FMNL2	7.46935	0.00105711		JAK3	8.58812	0.00426195		MRAP2	7.78975	0.00390542		PHC3	14.8325	0.00133035		RMND5B	3.96164	0.00460636		SHANK2	2.02418	0.0011964		TMCC1	21.2694	5.37465e-05		ZC4H2	2.36048	0.00285991
AMN1	2.6395	0.0194172		CA14	13.7008	0.0148946		DDX19A	2.7507	0.000192166		FMNL3	7.46316	0.000728297		JAM2	7.78975	0.00390542		MRAS	4.08402	0.000939168		PHEX	13.6217	0.00044504		RNASE1	18.9267	0.0168909		SHANK3	6.3766	0.000262772		TMCC2	5.59412	0.0112153		ZCCHC11	5.77276	0.00135742
AMOT	40.0781	0.00507292		CA3	4.86523	0.000332001		DDX20	2.70263	0.00139185		FMO5	34.3122	0.000300459		JARID2	15.8273	9.63734e-06		MRC2	4.15763	0.000296022		PHF1	3.51989	8.93593e-06		RNASEH1	12.689	8.69995e-06		SHARPIN	5.58901	0.00162522		TMCO3	4.79315	0.00022216		ZCCHC14	2.51771	0.00120514
AMOTL1	2.94624	0.000417575		CA5B	12.5279	4.04098e-05		DDX21	12.8496	0.000396157		FMR1	17.6726	0.000619591		JDP2	6.0297	0.000998163		MRE11A	8.31255	0.00582915		PHF10	16.1002	7.86175e-05		RNASEH2A	3.38749	0.000258987		SHB	2.87171	0.0234905		TMCO4	4.17274	0.000167013		ZCCHC17	5.42459	0.00034739
AMOTL2	2.83434	0.00023201		CA5BP1	8.10055	0.00107497		DDX23	10.5824	1.06574e-06		FN1	3.28674	0.0052951		JHDM1D	11.222	0.00339268		MREG	2.53382	0.0453097		PHF11	7.649	0.0178561		RNASEH2B	5.20646	0.000157273		SHC1	2.25973	0.00317006		TMCO6	3.78333	0.00865507		ZCCHC2	23.4272	7.96563e-05
AMPD2	2.96072	0.000319413		CAAP1	5.59704	0.000567815		DDX24	4.43543	0.000486713		FN3K	3.66844	0.0169905		JKAMP	2.48453	0.0481926		MRFAP1	10.1842	3.74733e-05		PHF12	4.09688	8.80829e-06		RNASEH2C	3.04398	0.0052569		SHCBP1	7.88571	0.00134801		TMCO7	14.6202	0.000420062		ZCCHC24	4.49754	0.00384334
AMPD3	12.1938	0.000143433		CAB39	10.4719	0.000405315		DDX26B	6.15779	0.0160172		FN3KRP	23.0047	8.24332e-09		JMJD1C	5.94812	0.00128573		MRFAP1L1	7.30638	9.06061e-07		PHF13	15.1414	7.80416e-05		RNASEL	3.92065	0.00933366		SHFM1	29.3851	0.000492465		TMED1	8.60059	8.02517e-06		ZCCHC3	10.9129	0.000242814
AMT	4.61199	0.00401787		CABIN1	3.20839	9.14644e-05		DDX27	5.93119	5.46128e-05		FNBP1	3.51542	0.00088539		JMJD4	4.14743	0.0121839		MRI1	4.19655	0.00468641		PHF14	7.50786	0.00127082		RND1	8.51876	0.00584119		SHISA4	6.13993	0.0170091		TMED2	7.50651	0.000185873		ZCCHC4	4.72289	0.00505416
AMY2B	13.4553	0.0288245		CABLES1	4.79405	0.0171931		DDX31	3.24412	0.00177275		FNBP1L	13.8558	0.000313451		JMJD6	5.31716	0.00014444		MRM1	20.8892	6.56131e-06		PHF15	3.84317	0.000353266		RND2	19.0899	0.0134618		SHKBP1	2.68162	0.000157579		TMED3	6.53049	0.00103977		ZCCHC6	6.3832	0.00326273
AMZ1	5.38768	0.0380522		CABLES2	2.30325	0.00365067		DDX39A	2.36586	0.000645514		FNBP4	6.32028	0.0035177		JMJD7	8.68663	0.021587		MRPL1	3.33577	0.00933447		PHF16	12.4185	0.000438817		RND3	12.4374	0.00271871		SHMT1	3.34397	0.000730463		TMED4	5.60482	0.00127349		ZCCHC7	3.13783	0.000608522
AMZ2	5.34854	3.07495e-06		CACFD1	22.0786	0.00166794		DDX39B	5.74035	0.000993796		FNDC3A	2.97743	0.00236483		JMJD7-PLA2G4B	33.1931	0.000305036		MRPL12	2.02281	0.0198605		PHF17	6.44599	0.00018888		RNF10	5.07523	0.00250523		SHOC2	5.59431	0.000797299		TMED5	2.85518	0.00325449		ZCCHC8	5.28221	5.7007e-05
AMZ2P1	6.08992	0.000308423		CACHD1	2.52567	0.00385991		DDX3X	15.8908	0.000189113		FNDC3B	2.94031	0.00109618		JMJD8	2.55671	0.00452679		MRPL13	2.07793	0.032921		PHF19	4.43998	0.000381181		RNF111	2.68805	0.00995413		SHOX2	13.246	0.000146351		TMED7	2.59434	0.032018		ZCCHC9	5.44731	0.000659767
ANAPC1	3.73604	0.002337		CACNA1A	2.58812	0.00355981		DDX3Y	9.5013	0.00105252		FNDC4	3.52176	0.0262244		JMY	21.5394	0.000424429		MRPL14	2.799	6.7268e-05		PHF2	5.99774	2.77941e-05		RNF112	10.2318	0.040885		SHPRH	7.93943	0.00249771		TMED8	12.4575	8.04437e-05		ZCRB1	5.19713	0.000201106
ANAPC13	2.00754	0.0104547		CACNA1B	6.59237	0.00117415		DDX41	2.87581	0.000857549		FNDC5	2.3277	0.0221478		JOSD1	25.1918	3.92032e-05		MRPL17	2.5289	0.00150022		PHF20	3.68655	0.000752806		RNF114	12.8391	0.000405289		SHQ1	3.62717	0.00174568		TMED9	32.6581	3.52385e-06		ZCWPW1	11.1091	0.00018331
ANAPC15	3.81984	0.00355824		CACNA1H	5.80205	0.00036988		DDX42	23.1216	5.0448e-05		FNIP1	9.16478	0.00183154		JOSD2	2.41414	0.0331962		MRPL18	2.0974	0.000420557		PHF20L1	5.11817	0.00863823		RNF115	5.39805	0.000104221		SHROOM1	4.63038	0.00125191		TMEFF1	4.35268	0.00686061		ZDBF2	4.90722	0.00732019
ANAPC16	7.90936	0.000974241		CACNA2D2	3.24585	0.00111355		DDX46	11.1601	1.63146e-05		FNIP2	3.068	0.00221856		JPH1	13.2008	5.60113e-06		MRPL19	2.46039	0.00535186		PHF21A	8.6717	0.00382028		RNF121	16.7317	1.50103e-05		SHROOM3	2.57968	0.0049881		TMEM101	20.2549	0.000364826		ZDHHC1	15.0554	0.000195748
ANAPC2	3.99341	0.000306766		CACNA2D4	25.5411	2.57802e-06		DDX5	8.41455	0.000659258		FNTA	4.187	0.00471916		JPX	4.05204	0.000439625		MRPL20	4.33059	1.33392e-05		PHF23	18.3762	5.55896e-05		RNF122	3.60211	0.00101012		SIAE	3.70237	0.00119889		TMEM102	16.9053	0.0243151		ZDHHC11	19.1407	0.000128663
ANAPC4	6.768	0.000171376		CACNB1	10.2848	0.00047331		DDX50	4.60867	1.06797e-05		FOCAD	2.87593	0.00537448		JRK	15.6256	0.000172398		MRPL21	2.27578	0.000645616		PHF3	6.00936	0.00225161		RNF123	3.37078	0.00280098		SIAH1	9.38302	0.00226433		TMEM104	3.46966	0.000263533		ZDHHC11B	59.3672	0.00423821
ANAPC5	2.63233	0.00561104		CACNB2	15.2524	0.0348594		DDX51	9.64247	2.81227e-05		FOS	3.17788	0.00490417		JRKL	54.1945	1.59206e-07		MRPL22	3.91305	0.000118467		PHF5A	24.0829	5.49992e-05		RNF128	2.58785	0.0159635		SIDT1	7.18417	0.0116161		TMEM105	32.6459	0.0125011		ZDHHC13	6.52932	0.00371656
ANAPC7	7.07262	0.000487875		CACNB3	4.03882	0.000178473		DDX52	2.86949	0.00109979		FOSB	9.51139	0.0188156		JUN	18.4998	1.87218e-07		MRPL23	2.0161	0.0186359		PHF6	12.0729	0.00129701		RNF13	2.70517	0.0387794		SIDT2	3.17603	0.00264777		TMEM106A	4.85798	0.042056		ZDHHC14	5.17253	0.0102615
ANGEL1	2.88589	0.00347181		CACNB4	4.46347	0.00185627		DDX54	7.04172	2.32038e-06		FOSL2	12.4397	4.88637e-06		KALRN	2.4513	0.0129978		MRPL24	5.65157	0.000131144		PHF8	9.72723	0.000325672		RNF138	2.72013	0.0388899		SIGLEC10	10.5211	0.000254146		TMEM106C	2.41168	0.0279017		ZDHHC16	3.09237	0.00125283
ANGEL2	4.37905	0.00205591		CACNG8	2.55856	0.02345		DDX55	6.93216	0.000473844		FOXA3	5.67119	0.000394235		KANK1	3.51922	1.73221e-05		MRPL27	7.5041	5.35478e-06		PHGDH	2.12032	0.00143643		RNF139	3.11446	0.000268906		SIK1	16.6332	2.01027e-06		TMEM109	2.19584	0.00441331		ZDHHC17	17.4505	0.000608057
ANGPT2	3.68696	0.00553233		CACTIN	5.00734	3.82113e-05		DDX56	3.33073	0.0008094		FOXC1	9.25275	0.000805456		KANK2	11.2282	0.000348323		MRPL28	4.68051	0.000292043		PHIP	7.56694	0.00126176		RNF14	3.11755	0.00484738		SIK2	4.88992	0.000376177		TMEM11	5.0095	7.26933e-07		ZDHHC18	5.4441	0.00126502
ANGPTL4	5.01277	0.00191355		CACUL1	12.945	0.000681086		DDX58	3.45841	0.00969734		FOXD2	4.21801	0.0251532		KANK3	2.0394	0.00397174		MRPL3	3.43453	0.000669062		PHKA1	6.16548	6.92914e-06		RNF141	4.1192	0.0020811		SIK3	3.26762	0.000554466		TMEM110	28.9346	0.00132587		ZDHHC2	2.91544	0.00834643
ANK2	6.21735	0.00388344		CACYBP	4.22551	0.000515681		DDX59	4.03705	0.00812876		FOXD4	6.00621	0.00928235		KANSL1	5.17776	0.00148485		MRPL33	4.62983	0.00228204		PHKA2	5.14052	0.000901936		RNF144A	2.77511	0.00380492		SIKE1	2.91671	0.00285597		TMEM110-MUSTN1	7.7265	0.0415494		ZDHHC20	7.10923	9.6117e-05
ANK3	9.98908	0.0004134		CAD	2.7828	0.00032726		DDX6	42.7112	0.000220369		FOXD4L4	24.7284	0.00648872		KANSL1L	8.92009	0.00102117		MRPL35	7.89253	0.000243496		PHKB	2.47889	0.000331702		RNF144B	7.41024	0.0108901		SIL1	4.91807	0.00133764		TMEM116	3.64685	0.0180986		ZDHHC20-AS1	7.06044	0.000806966
ANKDD1A	17.4039	5.77798e-05		CADM4	40.997	1.17693e-06		DDX60	8.55633	0.0311147		FOXD4L5	17.4167	0.000636233		KANSL2	2.82114	0.00120092		MRPL38	3.43872	2.24369e-05		PHKG1	2.39295	0.0498803		RNF145	27.7649	2.02608e-05		SIM2	3.05268	0.000445513		TMEM120A	2.69826	0.0383666		ZDHHC21	7.665	0.00582967
ANKFY1	2.70425	0.00302083		CADPS2	2.24021	0.0472272		DDX60L	8.73177	0.00124666		FOXF1	53.0662	4.72049e-05		KANSL3	6.25944	0.00112761		MRPL39	2.04751	0.0100303		PHKG2	5.42356	0.00136895		RNF146	22.7797	0.00569797		SIN3A	2.36709	0.000967811		TMEM120B	5.98822	0.000233571		ZDHHC23	6.59294	0.000562201
ANKH	3.59106	3.87341e-05		CAGE1	7.78975	0.00390542		DEAF1	3.97564	4.16353e-05		FOXJ3	3.37894	0.00182898		KAT2A	4.80903	0.00010633		MRPL42	3.25745	0.00528614		PHLDA1	3.68681	4.51917e-05		RNF149	5.07136	5.21822e-06		SIN3B	8.2877	0.00184225		TMEM123	13.4294	0.000419886		ZDHHC24	2.42845	0.037406
ANKHD1	7.48818	0.00129286		CALCOCO1	5.43893	0.0126137		DECR1	4.2866	0.0021756		FOXK1	11.5692	3.48069e-06		KAT2B	20.0551	0.00266921		MRPL43	2.09422	0.0017612		PHLDA3	20.2947	1.18173e-05		RNF165	33.5043	0.00130287		SIPA1L1	3.0292	0.000363944		TMEM125	4.56263	0.0483724		ZDHHC3	3.62912	0.00420735
ANKIB1	7.39444	0.000588541		CALCOCO2	2.63246	0.00198509		DECR2	3.4326	0.00537484		FOXK2	7.50309	2.94842e-06		KAT5	15.4178	9.11996e-07		MRPL45	2.56968	0.0101185		PHLDB1	5.15742	0.00131625		RNF166	4.48541	0.00899387		SIPA1L2	4.93546	0.000156399		TMEM127	2.22308	0.00845472		ZDHHC4	2.04157	0.0359374
ANKLE1	2.47582	0.00317374		CALD1	5.15135	0.000483978		DEDD	6.04782	0.000186889		FOXL1	16.8592	0.00017564		KAT6A	15.4781	0.000111808		MRPL45P2	10.8472	0.00567384		PHLDB2	3.97045	0.000780123		RNF168	27.0698	5.75038e-05		SIPA1L3	2.99711	5.15312e-06		TMEM128	4.09564	0.0150506		ZDHHC5	5.16214	1.67028e-05
ANKLE2	9.37467	0.000171933		CALHM2	4.51431	0.000172816		DEDD2	3.48383	2.55777e-05		FOXN2	4.06973	0.00787897		KAT6B	7.90865	1.73027e-05		MRPL46_1	2.78902	0.0110578		PHLDB3	4.79382	0.00411958		RNF169	25.7846	0.000528122		SIRPA	3.15635	0.00286605		TMEM129	23.1559	2.58917e-06		ZDHHC6	4.66291	0.000123008
ANKMY1	5.33763	0.000208919		CALM1	6.69439	0.000131174		DEF6	4.7821	0.00094624		FOXN3	9.54622	0.000138566		KAT7	4.18529	0.00178487		MRPL46_2	6.73656	0.000627314		PHLPP1	2.61018	0.00735153		RNF170	8.02144	0.00250454		SIRT1	9.46454	0.000427375		TMEM131	2.99748	0.00507378		ZDHHC7	4.57123	3.96017e-06
ANKMY2	4.42795	0.00248752		CALM2	4.61807	0.00141781		DEF8	7.73709	3.78288e-06		FOXO1	2.80186	0.0381789		KAT8	3.71313	0.0044991		MRPL47	2.44296	0.00393642		PHLPP2	4.68693	0.00302331		RNF187	2.48624	0.00162426		SIRT2	2.6163	0.00275248		TMEM132A	5.42443	4.32091e-05		ZDHHC8	3.46292	0.00020823
ANKRA2	3.63751	0.0261351		CALM3	2.87053	0.000155643		DEK	7.2224	0.00162477		FOXO3	16.5248	0.000126818		KATNA1	2.06849	0.0262392		MRPL49	8.76521	7.76362e-05		PHPT1	4.22333	0.00514087		RNF19A	5.52317	0.000216775		SIRT3	6.53852	0.00164295		TMEM135	3.28076	0.0241495		ZDHHC9	2.23556	0.0112372
ANKRD10	3.68823	0.000209163		CALML4	12.6784	8.99984e-05		DENND1A	4.64153	4.80976e-05		FOXO4	47.4194	1.01282e-05		KATNAL1	3.26869	0.00804239		MRPL51	11.4699	0.000794424		PHRF1	5.05778	8.12788e-05		RNF19B	2.24288	0.000156827		SIRT4	9.1334	0.00547546		TMEM136	4.06644	0.00609004		ZEB1	8.80374	0.00209348
ANKRD11	6.52805	3.18506e-05		CALR	5.99449	7.66191e-05		DENND1B	8.13073	0.00183765		FOXP1	7.36895	0.0012446		KATNAL2	24.2679	0.00829988		MRPL52	2.77478	0.0173602		PHTF1	10.926	0.00280376		RNF20	8.19123	3.98674e-05		SIRT5	16.579	0.000441219		TMEM139	12.2317	0.00115507		ZFAND1	2.96378	0.00333979
ANKRD12	7.78435	0.000848762		CALR3	3.45439	0.0172802		DENND1C	77.0429	3.46585e-05		FOXRED1	8.7331	0.000511416		KAZALD1	6.74612	0.00215512		MRPL55	2.25766	0.0221525		PHTF2	2.2621	0.00566616		RNF207	6.29988	0.000347116		SIRT7	11.9816	5.27573e-05		TMEM141	7.38821	0.000661864		ZFAND2A	5.34304	0.00115498
ANKRD13A	2.59295	0.000229932		CALU	3.27559	0.000662395		DENND2C	4.78759	0.000484008		FPGS	2.55603	0.000389099		KAZN	8.70763	6.33226e-05		MRPL9	2.13326	0.021596		PHYH	2.01821	0.0174361		RNF213	5.95821	6.53538e-05		SIVA1	3.33301	0.000614858		TMEM143	3.83896	0.00189111		ZFAND3	11.4087	2.24768e-06
ANKRD13C	2.89985	0.00486667		CAMK1	4.1939	0.000107835		DENND2D	6.21671	0.0023688		FPGT	5.10053	0.0217401		KB-1732A1.1	7.31718	0.000862762		MRPS10	5.38252	0.000645747		PI4K2A	2.36684	0.00804556		RNF214	2.63335	0.00539538		SIX1	2.91962	0.00667389		TMEM144	3.32282	0.00603114		ZFAND4	2.94874	0.00470517
ANKRD13D	4.46597	0.000116319		CAMK1D	6.0028	0.000854847		DENND3	8.11023	1.88699e-05		FRA10AC1	22.5796	0.000271788		KB-431C1.4	13.6321	0.00076485		MRPS14	4.88352	0.000964287		PI4K2B	6.05329	0.00455761		RNF215	38.2697	0.00136415		SIX3-AS1	3.89488	0.0489586		TMEM14B	3.02242	0.000242899		ZFAND5	3.18044	0.00141497
ANKRD16	4.44137	0.00377481		CAMK2D	2.75912	0.00918007		DENND4A	11.8695	0.00240954		FRAS1	5.77697	0.00267625		KBTBD11	5.27179	3.46408e-05		MRPS15	3.39986	0.00043591		PI4KA	2.68525	0.00653233		RNF216	3.94507	0.00054843		SIX4	11.1883	6.38741e-05		TMEM150A	2.46577	0.0374804		ZFAND6	2.86365	0.021583
ANKRD17	4.79416	0.00157435		CAMK2G	9.12339	0.000506222		DENND4B	4.48904	0.000654994		FRAT1	4.50658	0.00642374		KBTBD2	36.7278	0.000798608		MRPS16	3.02729	0.0120516		PI4KAP1	7.16849	0.0339407		RNF216P1	7.80496	0.00133487		SIX5	6.75528	0.037429		TMEM151A	2.88001	0.00625612		ZFAT	3.83231	0.00208557
ANKRD18A	18.6647	0.000618911		CAMK2N1	2.10875	0.0181026		DENND4C	5.26952	0.00394319		FRAT2	15.7543	2.90788e-05		KBTBD4	5.1691	0.0328014		MRPS18A	2.19976	0.00118616		PI4KAP2	5.25619	0.00463121		RNF217	4.69825	0.00614061		SKA2	15.5506	0.00012953		TMEM158	4.3729	0.000787894		ZFC3H1	9.55249	0.000848926
ANKRD18B	8.89616	0.026819		CAMK4	7.34151	0.00839986		DENND5A	6.61572	0.000173184		FRG1	6.96015	8.83298e-05		KBTBD6	6.26894	0.000542551		MRPS18B	4.34934	0.00036345		PI4KB	2.80002	0.000130809		RNF219	39.7344	0.000156947		SKAP1	2.49835	0.0480649		TMEM161A	3.22014	0.000666371		ZFHX3	4.49455	3.66985e-05
ANKRD18DP	25.0145	2.49335e-05		CAMKK1	10.754	0.000134183		DENND5B	7.64077	0.000563388		FRG1B	3.19906	3.12066e-06		KBTBD7	4.51937	7.06589e-05		MRPS18C	2.7955	0.0197518		PIAS1	6.70914	0.00035167		RNF220	4.77099	0.000198332		SKAP2	3.58029	0.0197395		TMEM161B	8.66004	0.00317616		ZFHX4	3.64543	0.000769857
ANKRD19P	20.847	0.000421864		CAMKK2	5.87677	0.000292968		DENR	11.986	5.80527e-05		FRK	6.65476	0.0133986		KBTBD8	10.9351	4.6575e-05		MRPS2	2.45298	0.00120854		PIAS2	4.17101	0.00587382		RNF222	5.47739	0.0175178		SKI	2.78126	0.00117152		TMEM161B-AS1	8.88303	0.000221247		ZFP106	6.19265	0.000529431
ANKRD20A1	46.0285	0.00527069		CAMKMT	3.18924	0.0226571		DEPDC1	4.36572	0.00452227		FRMD3	13.833	0.0194196		KCMF1	9.75951	0.000179025		MRPS21	2.94531	0.000106596		PIAS3	2.62426	0.00658647		RNF25	14.2335	4.22535e-05		SKIDA1	3.94316	0.00853228		TMEM164	10.7667	0.00050404		ZFP14	16.6699	0.00321098
ANKRD20A2	30.1964	0.0341492		CAMLG	3.93979	0.00243089		DEPDC1B	2.32264	0.0214492		FRMD5	14.6461	0.000117741		KCNA3	6.57858	0.0386963		MRPS22	3.17838	0.000105509		PIAS4	17.1661	0.00016303		RNF31	3.35177	0.000361742		SKIL	3.74277	0.00954097		TMEM165	3.39456	0.00175808		ZFP161	4.34523	0.000914608
ANKRD20A4	68.5876	0.000283564		CAMSAP1	3.47182	0.000364052		DEPDC4	10.9112	0.00565241		FRMD6	5.57972	0.000623195		KCNAB1	17.6985	0.0110844		MRPS23	3.23414	0.000148809		PIBF1	4.25428	0.00719538		RNF32	8.48102	0.00934483		SKIV2L	7.42095	0.000551129		TMEM167A	29.314	0.0004825		ZFP3	18.2704	0.0107955
ANKRD20A5P	16.0775	0.00467939		CAMSAP2	8.41063	0.000477424		DEPDC5	5.54202	0.000308751		FRMD8	3.70349	0.000143212		KCNAB2	3.5406	0.00084034		MRPS25	18.4151	0.000168322		PICALM	24.9777	0.000302696		RNF34	3.39424	9.64182e-05		SKIV2L2	5.15899	0.00338911		TMEM167B	15.0719	0.000863189		ZFP30	10.4768	0.00693567
ANKRD23	6.76001	0.000883773		CAMSAP3	4.04021	0.00372657		DEPTOR	10.2956	0.00297902		FRMPD2	3.89488	0.0489586		KCNAB3	51.2931	0.00616275		MRPS26	3.58681	8.67195e-05		PICK1	19.072	2.048e-06		RNF38	2.17231	0.00174201		SLAIN2	24.1707	0.000346837		TMEM168	8.38573	0.00775352		ZFP36L1	3.39936	6.52635e-05
ANKRD24	3.71371	0.00566646		CAMTA1	7.89244	0.0024312		DERL1	2.78381	0.00155131		FRRS1	4.71584	0.00630324		KCNB1	2.2256	0.0478252		MRPS28	2.54463	0.00686952		PID1	7.53687	0.039771		RNF39	10.8983	0.00750009		SLBP	2.62766	0.00340987		TMEM170B	6.87597	0.0289089		ZFP36L2	4.27338	0.010223
ANKRD26	8.83449	0.002371		CAMTA2	3.32828	0.0079419		DERL2	5.7019	0.000489459		FRS2	3.33131	0.00622415		KCNC1	5.97172	0.0156423		MRPS30	2.10261	0.00488976		PIDD	3.16554	0.000295082		RNF4	2.63058	0.000115469		SLC10A1	16.5197	0.00818698		TMEM171	5.03819	6.70909e-05		ZFP37	5.2719	0.0217507
ANKRD27	4.14629	0.000795644		CAND1	2.3629	0.00960238		DET1	4.69719	0.00251443		FRYL	6.05566	0.00329018		KCNC3	6.37349	0.00100163		MRPS31	2.92669	0.00964586		PIEZO1	4.82819	0.000235733		RNF40	5.6384	2.67681e-05		SLC10A5	8.41245	0.00404975		TMEM173	2.92903	0.0126206		ZFP41_2	4.35406	6.38381e-05
ANKRD28	17.5257	0.000506922		CAND2	11.0533	0.000803749		DEXI	8.72113	0.000182244		FRZB	11.6089	0.000573886		KCNC4	5.93543	0.000464371		MRPS33	2.45726	4.00166e-05		PIF1	11.4916	0.000551311		RNF41	3.93623	0.00136067		SLC10A7	4.28851	0.000690812		TMEM177	2.08712	0.00523902		ZFP62	14.7685	9.97861e-05
ANKRD32	6.80663	0.00626118		CANT1	2.21574	0.000281345		DFFA	4.1896	3.15101e-05		FSD1	2.19429	0.00047435		KCND1	21.3274	0.000682241		MRPS34	2.17717	0.0083303		PIGA	4.01395	0.0199665		RNF43	5.34338	0.000537557		SLC11A2	5.23097	0.000834475		TMEM18	7.83748	0.000283736		ZFP64	2.52397	0.00229817
ANKRD33B	5.5933	0.00245936		CANX	10.8114	0.000362212		DFFB	9.96773	0.000348911		FSD1L	6.88812	0.00265996		KCND3	3.56708	0.00541887		MRPS5	9.68821	0.000418875		PIGB	6.06217	0.000488057		RNF5	7.42543	2.93336e-05		SLC12A2	9.65478	0.000344246		TMEM180	2.55427	0.00546558		ZFP90	5.77242	0.00261049
ANKRD36	12.0348	0.00620537		CAP2	4.1048	0.00996407		DFNA5	5.66942	0.00297049		FSD2	8.36244	0.00842189		KCNG1	2.47172	6.71297e-05		MRPS7	3.41351	8.00061e-05		PIGF	4.07097	5.39943e-05		RNF6	8.54683	0.000492141		SLC12A4	11.8477	8.47651e-05		TMEM181	11.1893	0.000968405		ZFP91-CNTF	19.8062	1.79873e-05
ANKRD36B	17.2476	0.000166437		CAPN1	4.92109	6.18759e-06		DFNB31	4.40704	0.0175321		FSIP1	6.38645	0.0256186		KCNH2	2.45349	0.0161811		MRPS9	5.74536	0.000274546		PIGG	8.50027	0.000138219		RNF8	6.86589	1.33629e-05		SLC12A6	2.26333	0.00224166		TMEM182	6.46318	0.0179395		ZFPL1	2.30441	0.0239222
ANKRD36BP1	8.03794	0.00614753		CAPN10	12.2672	3.16117e-05		DFNB59	36.53	0.000890915		FSTL1	2.57909	0.000779867		KCNH3	2.59439	0.00025113		MRRF	2.71085	9.74933e-05		PIGH	2.20838	0.0278514		RNFT1	4.05196	0.00580473		SLC12A7	3.48883	0.000257145		TMEM183A	3.48746	0.00164644		ZFR	3.20833	0.00324982
ANKRD36C	13.0651	0.0118586		CAPN5	5.4986	0.000966169		DGAT1	3.45876	0.00171065		FSTL3	8.64979	0.000396347		KCNIP2	23.0534	5.55957e-05		MRS2	2.82507	0.00140778		PIGL	4.66542	0.00308336		RNFT2	5.28696	0.00232563		SLC12A8	8.92767	0.000995504		TMEM184A	6.24263	0.000173923		ZFX	4.4492	0.00290245
ANKRD40	7.18524	0.00016769		CAPN7	6.18599	0.000610878		DGCR14	8.56368	6.4696e-06		FTSJ1	2.72034	0.000260487		KCNIP4	2.76365	0.0279612		MRTO4	5.55357	2.61631e-06		PIGM	3.17479	0.00525385		RNGTT	2.24687	0.00372989		SLC13A4	71.856	1.4018e-05		TMEM184B	2.03373	0.00199773		ZFY	7.89642	0.0306615
ANKRD42	16.5524	0.000164708		CAPNS1	6.68076	0.00011297		DGCR2	4.43905	1.68593e-05		FTSJ2	5.80478	0.000111268		KCNJ10	5.84419	0.0399262		MRVI1	3.69402	0.000494547		PIGN	8.41786	0.000696217		RNMT	3.82167	0.00070872		SLC15A4	3.80196	0.000192705		TMEM184C	5.32233	0.000418696		ZFYVE1	3.91465	0.00195696
ANKRD44	4.76269	0.000314544		CAPRIN1	6.76557	0.000356003		DGCR5	4.60494	0.00585516		FTSJ3	12.1279	0.00015534		KCNJ11	93.0063	0.000100013		MSANTD2	10.7399	0.000242487		PIGO	3.43165	0.000368128		RNMTL1	9.44651	1.77698e-06		SLC16A1	2.27228	0.00414641		TMEM185A	6.26645	0.000508517		ZFYVE16	4.05706	0.00742401
ANKRD46	7.31232	0.00031044		CAPRIN2	10.6557	0.000938413		DGCR6	7.0499	0.00842338		FTSJD1	5.86813	0.00274231		KCNJ12	11.3614	2.21173e-05		MSANTD3	6.54411	1.0816e-06		PIGQ	5.03143	0.00896835		RNPC3	11.3151	0.00368483		SLC16A10	3.14871	0.010149		TMEM186	3.66195	0.0376976		ZFYVE19	14.8563	0.000239706
ANKRD5	4.2821	0.00258114		CAPS2	24.5158	0.00010516		DGCR8	7.96376	1.97506e-05		FTSJD2	7.84963	0.000229435		KCNJ14	13.0637	0.0162287		MSANTD3-TMEFF1	4.71843	0.00280936		PIGS	3.33053	0.0014126		RNPEPL1	2.90525	0.00648485		SLC16A14	2.29667	0.000299071		TMEM189	4.78141	0.00200435		ZFYVE20	10.2978	0.000494746
ANKRD50	7.75477	0.000942843		CAPZA2	2.02268	0.0171151		DGKA	4.18072	0.002248		FTX	21.9348	0.00424261		KCNK1	13.5133	7.44524e-06		MSANTD4	13.0137	3.02518e-05		PIGV	2.62223	0.0225823		RNPS1	2.94744	0.000831211		SLC16A3	16.0142	3.86625e-05		TMEM19	3.89923	0.00598089		ZFYVE21	12.3701	0.00020806
ANKRD52	11.9818	1.08702e-05		CAPZB	3.2222	0.000559964		DGKD	5.60596	0.000519637		FUBP1	8.24621	0.000172408		KCNK13	2.19174	0.0196802		MSH2	9.49696	0.0011072		PIGW	15.0366	0.000133127		ROBO2	7.73955	0.00479787		SLC16A4	5.49783	0.0431606		TMEM191C	8.35152	0.0043681		ZFYVE26	7.75284	0.000667013
ANKRD54	2.83402	0.00330928		CARD10	9.42867	2.61569e-06		DGKE	6.38702	0.00461324		FUBP3	19.9475	4.08422e-08		KCNK5	6.00104	0.000375681		MSH3	12.8621	0.00108736		PIGX	7.8676	0.000160467		ROBO3	6.16553	0.000192568		SLC16A5	7.85941	7.27761e-05		TMEM192	17.8534	6.58561e-05		ZFYVE27	10.5092	4.64537e-05
ANKRD6	4.56086	0.00191778		CARD14	6.37094	0.0215422		DGKG	3.90293	0.000339471		FUCA1	2.73062	0.0139707		KCNK6	32.1076	0.00017246		MSH4	36.7994	0.00287374		PIGZ	4.0709	0.0183544		ROCK1	8.26523	0.00125854		SLC16A6	32.2146	0.00294551		TMEM194A	4.20098	0.00472899		ZFYVE28	4.26056	0.00145234
ANKRD9	4.98465	0.00132449		CARD8	4.63887	0.00589103		DGKH	12.0198	0.00017619		FUCA2	2.12734	0.00105959		KCNK7	8.26412	0.0351632		MSH5	13.6716	0.000247665		PIH1D1	3.17854	0.000244825		ROCK2	6.78319	0.00158012		SLC16A7	22.0628	0.000947989		TMEM194B	3.02836	0.00432265		ZFYVE9	25.4974	0.000186476
ANKS1A	7.27396	3.24397e-05		CARD9	2.71785	0.000558089		DGKZ	3.58799	0.00031443		FUK	3.50678	0.00174907		KCNMB4	14.343	0.000618526		MSH6	3.69473	0.000246547		PIK3C2A	9.98123	0.000546268		ROGDI	3.91598	0.0191012		SLC16A9	3.30311	6.64909e-05		TMEM198	11.9805	0.00143573		ZGPAT	17.7768	0.000267523
ANKS3	8.44501	9.35458e-06		CARHSP1	12.4566	0.00126754		DGUOK-AS1	12.9272	0.00288568		FUNDC1	2.71458	0.00877552		KCNN1	10.9069	0.00457345		MSI1	2.73165	0.00469949		PIK3C2B	23.353	0.000261209		ROM1	26.0619	0.00732753		SLC17A9	4.32083	0.000183722		TMEM198B	8.4727	0.000255478		ZHX1	6.31176	0.000172882
ANKS6	7.2894	0.000325328		CARKD	3.23611	0.000354467		DHCR24	2.78192	0.000246228		FUNDC2	2.36322	0.0105302		KCNN4	8.57072	7.26661e-06		MSI2	34.5257	2.30103e-05		PIK3C3	3.82383	0.00181605		ROR2	2.49214	0.00811297		SLC18A2	12.0044	0.00282027		TMEM2	9.86308	0.000770908		ZHX2	2.88671	0.000187458
ANKZF1	5.04774	0.000149297		CARS	3.87361	0.000980059		DHDDS	7.10265	0.00167768		FUS	31.7141	1.84443e-05		KCNQ2	2.5199	0.000450907		MSL1	13.7591	0.000297982		PIK3CA	12.5635	0.00185018		RP1-101K10.6	4.24796	0.000997703		SLC18B1	4.64221	2.25543e-05		TMEM200B	11.2688	0.000221183		ZHX3	9.32197	4.89586e-05
ANLN	2.61151	0.00492793		CARS2	7.62556	8.18738e-05		DHFR	14.5686	1.47929e-05		FUT10	3.30394	0.000146622		KCNQ4	6.38919	2.06898e-05		MSL2	22.1349	0.0001232		PIK3CB	28.6124	0.00103723		RP1-102E24.8	17.7587	0.0362169		SLC19A1	3.23604	5.64441e-05		TMEM201	2.61774	0.00477715		ZIC2	2.36174	0.000649453
ANO1	4.25971	0.000186417		CASC2	6.8077	0.0214273		DHFRL1	11.4928	0.00203507		FUT11	8.90502	0.000137317		KCNRG	15.896	2.99367e-05		MSL3	5.55389	0.00222508		PIK3IP1	19.7322	0.0414299		RP11-1000B6.4	3.92955	0.0266087		SLC19A2	2.31833	0.00483001		TMEM203	2.0191	0.00523474		ZKSCAN1	25.1259	0.000159324
ANO5	4.8059	0.00117809		CASC3	2.58231	0.000439515		DHODH	4.43094	0.00024758		FUT2	13.5112	0.00180379		KCNS1	3.947	0.0425257		MSL3P1	2.77734	0.00108223		PIK3R1	28.1226	0.00029525		RP11-1017G21.4	7.47674	0.0261701		SLC1A1	15.5814	0.000323023		TMEM205	3.22366	0.00712971		ZKSCAN3	5.34173	0.000357158
ANO6	2.38845	0.00610274		CASC5	6.54363	0.00170645		DHPS	3.44896	0.000613084		FUT3	15.0496	0.0223043		KCNS3	3.7485	0.0282747		MSLN	2.27137	0.0104965		PIK3R3	7.71559	0.00526645		RP11-1021N1.1	6.31362	0.018046		SLC1A3	4.39389	0.0134538		TMEM206	2.43765	0.00536785		ZKSCAN4	24.1443	2.26348e-05
ANO8	12.2059	2.1523e-05		CASD1	8.77259	0.00260057		DHRS1	5.87308	0.00104046		FUT5	11.0223	1.46512e-05		KCNV2	41.2881	0.00313827		MSN	2.368	0.000248735		PIK3R4	2.9199	0.0113118		RP11-1023L17.1	8.22411	0.00203937		SLC1A5	2.4866	2.80779e-05		TMEM208	2.16498	0.00272781		ZKSCAN5	4.80179	0.000265545
ANO9	9.97588	0.000204957		CASK	12.027	8.76282e-05		DHRS11	6.31253	1.29957e-05		FXN	2.54533	0.00605719		KCTD1	8.79452	0.000143077		MSRA	2.25819	0.0227377		PIK3R5	3.88441	0.00130733		RP11-1038A11.1	14.6369	0.0246391		SLC20A1	3.20401	0.00183756		TMEM209	2.90586	0.0338147		ZMAT2	9.16193	1.25801e-07
ANP32A	23.34	0.000271545		CASKIN2	3.19658	0.00178675		DHRS13	7.71381	0.000688131		FXR1	18.0284	0.000318408		KCTD10	3.76532	0.00011727		MSRB2	5.08791	0.00671776		PIKFYVE	4.72537	0.00343276		RP11-104H15.7	8.70199	0.000835561		SLC20A2	2.81689	0.000123092		TMEM214	10.1081	0.000216798		ZMAT3	15.9673	0.000199806
ANP32B	4.86574	0.000281192		CASP10	4.40804	0.00890458		DHRS2	12.5547	0.000954808		FXR2	10.5496	1.08715e-07		KCTD11	44.3927	0.000865915		MSS51	11.2975	0.00319859		PILRB	15.3668	0.000216237		RP11-1055B8.4	12.3951	0.0305807		SLC22A15	5.32899	0.00471164		TMEM217	3.89488	0.0489586		ZMIZ1	2.87764	0.000235339
ANP32E	18.5851	0.000110721		CASP16	6.49281	0.00137172		DHRS3	5.49102	0.000139104		FYCO1	4.58009	0.00104867		KCTD12	3.72531	0.00594648		MST1	9.60754	0.00584171		PIM1	18.7294	5.38466e-06		RP11-105N13.4	4.54292	0.00609646		SLC22A17	2.93609	0.0131843		TMEM218	5.71324	0.00530936		ZMIZ2	3.67733	4.97766e-05
ANTXR2	2.87181	0.0121382		CASP2	2.77069	0.00133815		DHRS4	31.8446	1.08624e-05		FYTTD1	2.75359	0.00149487		KCTD13	4.17087	0.0158671		MST1P2	23.1086	1.10375e-05		PIM2	2.47544	0.00958517		RP11-106M3.2	5.84388	0.0108474		SLC22A23	5.83682	0.00100997		TMEM222	5.0095	0.0010052		ZMPSTE24	3.89838	0.00048747
ANXA3	2.26753	0.00499262		CASP3	4.674	0.00797693		DHRS4-AS1	5.81534	0.00927635		FZD1	5.76874	0.000569038		KCTD15	30.296	7.54872e-07		MST1P9	6.73703	0.00436478		PIM3	7.74216	4.81817e-05		RP11-1070N10.5	11.4953	0.032962		SLC22A5	13.0995	0.00109386		TMEM231	3.62502	0.0258942		ZMYM1	2.4266	0.0274883
ANXA4	3.86622	0.00150037		CASP4	4.61109	0.000706988		DHRS4L2	15.2981	0.00230153		FZD2	17.0729	1.93645e-07		KCTD17	6.44876	0.000310017		MST1R	3.28968	0.00060312		PIN1	8.05656	8.16129e-06		RP11-1094H24.4	4.05226	0.0243479		SLC23A2	9.05292	0.000478217		TMEM234	7.56729	0.00419794		ZMYM2	10.3222	0.00212184
ANXA6	11.384	5.7039e-06		CASP6	2.68173	0.00575845		DHRS7	2.83222	0.017857		FZD3	2.45786	0.000188393		KCTD18	5.28329	0.000466339		MST4	2.19748	0.00288082		PIN4	53.1953	0.00019837		RP11-10O17.2	6.78549	0.0114854		SLC23A3	4.01192	0.00436773		TMEM237	2.51096	0.0173866		ZMYM3	4.76939	0.000800233
AOAH	6.69194	0.00115727		CASP7	6.79163	0.000703209		DHRS7B	5.44439	0.000563688		FZD4	4.26421	0.0433895		KCTD19	4.73466	0.0345175		MSTO1	2.51827	0.0307767		PINK1	9.09797	3.49874e-05		RP11-1100L3.7	4.69233	0.0220541		SLC24A1	12.2147	0.00011784		TMEM241	3.16299	0.00210746		ZMYM4	4.87949	0.00107419
AOC2	13.9493	5.23608e-05		CASP8	3.58392	0.000304396		DHRSX	2.04717	0.0422392		FZD5	5.25288	0.000628406		KCTD2	4.90188	0.000805122		MSX1	2.46641	0.0012797		PINK1-AS	11.2734	0.0157178		RP11-1114A5.4	17.73	0.00401907		SLC24A6	6.96514	6.03583e-05		TMEM242	12.0485	3.69767e-05		ZMYM5	5.56055	0.00812169
AOC3	9.39277	0.000251832		CASP8AP2	6.7649	0.00161245		DHTKD1	4.98639	0.0033824		FZD6	2.91195	0.00192558		KCTD20	4.89798	0.000574721		MSX2	2.17333	0.0138295		PINX1	5.61595	0.000152133		RP11-111A22.1	5.32823	0.0315349		SLC25A10	5.73364	7.68576e-06		TMEM245	10.9574	0.00102164		ZMYM6	3.01587	0.00632306
AP000275.65	3.19062	0.00697956		CASP9	4.76307	0.00581996		DHX15	4.88453	0.000429506		FZD7	7.37623	0.0015689		KCTD21	10.9948	0.00346855		MTA1	3.07742	8.37668e-05		PIP4K2A	12.774	0.000114841		RP11-111F5.4	21.1074	0.000592427		SLC25A11	3.4953	0.00166187		TMEM248	2.39778	0.00146382		ZMYND11	4.83372	0.00119386
AP000350.10	4.65826	0.0401759		CAST	3.03987	0.00240538		DHX16	10.9524	1.01046e-05		FZR1	4.02424	1.07015e-05		KCTD3	9.61771	0.00037969		MTA2	13.8104	1.62888e-06		PIP4K2B	23.4455	5.42563e-05		RP11-111G23.1	4.95159	0.00534151		SLC25A12	3.65042	0.00322419		TMEM25	7.47514	0.000552841		ZMYND15	7.66827	0.00017833
AP000350.4	20.4765	0.00349319		CASZ1	2.20849	0.0172652		DHX29	3.09794	0.00972727		G2E3	7.64094	0.00186681		KCTD5	6.4217	1.7887e-05		MTA3	4.64132	0.000295764		PIP5K1A	26.3815	6.82676e-05		RP11-111M22.2	5.27151	0.0140926		SLC25A13	2.30989	0.00493789		TMEM30A	18.4338	0.000355097		ZMYND19	19.2172	1.80834e-06
AP000487.5	7.02772	0.00962171		CATSPER2	17.0908	0.0062634		DHX30	2.46864	7.39495e-06		G3BP1	11.9641	0.000865659		KCTD6	5.75429	0.000210353		MTAP	24.6506	9.45004e-05		PIP5K1C	2.0655	0.0052331		RP11-112J3.16	23.1566	0.000742721		SLC25A14	5.86452	0.000780083		TMEM33	21.7443	0.000194582		ZMYND8	5.31721	0.000436912
AP000525.8	6.77698	0.002098		CATSPER2P1	10.917	0.00190989		DHX32	2.92686	0.00186016		G3BP2	16.5725	0.000426513		KCTD7	7.29555	0.000205527		MTBP	5.52639	0.000631266		PIP5KL1	6.61987	0.00091426		RP11-113K21.5	67.9604	1.72425e-06		SLC25A15	3.2992	0.00621555		TMEM38A	4.47185	0.00808626		ZNF100	4.26821	0.0239409
AP000721.4	3.37456	0.0239796		CATSPER3	23.5234	0.00736973		DHX33	61.6858	0.000196736		GAA	3.03438	1.93053e-06		KCTD9	34.8425	0.000146021		MTCH1	5.61834	8.25028e-05		PISD	5.03326	0.000134808		RP11-1148L6.5	44.3862	0.000102475		SLC25A16	5.23271	0.01447		TMEM38B	2.65807	0.00693105		ZNF101	5.1653	0.00547332
AP001053.11	12.9662	0.000491515		CATSPERG	14.8771	0.00400874		DHX34	6.62085	5.2367e-05		GAB1	7.8236	0.0024201		KDELC2	2.33935	0.0123994		MTCH2	5.8047	0.000639972		PITHD1	14.3982	0.00032564		RP11-1149O23.2	25.7593	0.00747309		SLC25A17	3.40503	0.00223142		TMEM39A	8.33102	0.00125792		ZNF107	5.40463	0.00403808
AP001055.7	5.80658	0.0192078		CAV2	9.10296	0.000236214		DHX35	6.52772	4.10239e-05		GAB2	12.1764	0.00102453		KDM1A	2.33306	0.000682137		MT-CO1	2.37979	0.00218805		PITPNA	7.42516	2.81091e-05		RP11-114H23.1	6.35963	0.0031925		SLC25A19	3.23677	0.000573533		TMEM39B	4.0384	6.5181e-06		ZNF114	4.55495	0.00197418
AP001062.7	7.74171	0.034668		CBFA2T2	3.21697	0.00102555		DHX36	7.35864	0.00126383		GABARAPL1	28.4056	3.32949e-05		KDM2A	7.56123	3.65037e-05		MT-CO3	2.88084	0.000207524		PITPNB	5.09773	0.000206277		RP11-114H23.2	5.93449	0.00543402		SLC25A20	8.66659	0.00237684		TMEM40	6.19481	0.0220063		ZNF117	4.37828	0.0214682
AP001258.4	4.28174	0.0163368		CBFA2T3	2.47119	0.00826745		DHX37	7.04375	8.07391e-06		GABBR1	15.1042	9.84642e-06		KDM2B	4.91849	1.74793e-05		MTCP1	4.18969	0.0387527		PITPNC1	3.56812	0.00426385		RP11-115D19.1	11.1146	0.00330927		SLC25A24	2.73057	0.0145537		TMEM41A	4.43583	0.00053576		ZNF121	5.02355	1.28344e-05
AP002884.2	4.46731	0.0327879		CBFB	8.42618	6.76008e-05		DHX38	16.8985	6.93637e-06		GABPA	6.91709	0.000500968		KDM3A	10.2419	0.000285518		MT-CYB	8.37083	0.000142428		PITPNM1	3.43573	9.90713e-05		RP11-1212A22.1	7.13977	0.00135162		SLC25A25	9.74953	2.63441e-05		TMEM41B	12.1504	0.00154316		ZNF124	4.2416	0.00153343
AP003419.11	4.88544	0.0215766		CBL	4.10852	0.00132729		DHX40	2.51821	0.0201231		GABPB1	2.99683	0.0292096		KDM3B	15.6578	4.75204e-05		MTDH	3.43874	0.00283664		PITPNM2	5.88826	1.08216e-05		RP11-1212A22.2	6.24574	0.0293311		SLC25A26	3.69398	0.0244995		TMEM43	3.78042	0.00144811		ZNF131	7.83195	0.000810302
AP006216.11	25.5123	0.0116806		CBLB	10.3898	0.000310405		DHX57	4.79517	0.000465712		GABPB2	14.5387	0.000262441		KDM4A	27.5993	9.73701e-06		MTERF	6.09611	0.0296516		PITPNM3	6.03606	0.00598025		RP11-122G18.5	27.0529	0.000624845		SLC25A27	7.42593	0.0114566		TMEM44	19.2165	7.34098e-07		ZNF132	8.94896	0.00240775
AP006222.2	10.6444	0.0018186		CBLC	4.93513	0.000311182		DHX8	2.8696	0.00153338		GABRD	7.59965	4.95936e-05		KDM4B	9.74262	0.000332243		MTERFD1	2.71258	0.0143688		PITRM1	2.53304	0.00187501		RP11-123K3.4	3.37456	0.0239796		SLC25A28	14.7728	4.74223e-06		TMEM45A	4.37779	0.0382934		ZNF133	6.23687	0.0048221
AP006621.5	20.3942	0.00212888		CBLL1	2.70057	0.00550659		DHX9	12.1057	0.000434521		GABRE	11.0106	0.010896		KDM4C	3.99791	0.0013694		MTERFD2	11.3763	0.000337488		PITX1	3.3592	0.00122201		RP11-125K10.2	23.8392	0.000718819		SLC25A29	9.8958	1.20606e-05		TMEM48	3.46026	0.0020187		ZNF134	10.7992	0.00150529
AP1AR	8.69625	0.000239284		CBLN3	18.2082	0.0241669		DHX9P1	9.48982	0.017976		GABRQ	12.3641	0.00192566		KDM5A	6.5666	0.000661833		MTERFD3	14.4128	0.000874001		PITX2	7.39256	0.000221175		RP11-125K10.4	10.5891	0.000773711		SLC25A30	17.3555	2.41087e-05		TMEM5	2.49803	0.015336		ZNF136	3.80916	0.0234507
AP1B1	2.07754	9.86818e-05		CBR4	20.7141	0.000266946		DIABLO	12.4725	0.0052331		GAD1	7.30989	0.00115922		KDM5B	3.00196	0.0127315		MTF1	9.27567	0.00032391		PJA1	5.79671	0.000282123		RP11-1277A3.1	33.0047	0.00042991		SLC25A32	2.4486	9.60251e-05		TMEM51	4.3903	1.85563e-06		ZNF137P	25.58	0.019246
AP1G1	3.76455	0.00142198		CBWD1	11.3675	0.00102901		DIAPH1	2.56796	0.00189458		GADD45A	29.49	5.26206e-08		KDM5C	3.83357	0.000254682		MTF2	5.0694	8.35699e-05		PJA2	3.91205	0.00273013		RP11-1280N14.3-001	4.29307	0.0330604		SLC25A35	4.63899	0.0447845		TMEM53	3.31938	0.00314356		ZNF138	7.6205	0.000545424
AP1G2	5.13437	0.0019538		CBWD2	11.7767	1.11792e-05		DIAPH2	3.24444	0.00219778		GADD45B	8.79494	1.02245e-05		KDM5D	11.5555	0.0173748		MTFMT	2.59378	0.00042289		PKD1	5.16891	1.81407e-05		RP11-12J10.3	4.39089	2.116e-05		SLC25A36	4.11155	0.00246991		TMEM55B	4.86555	4.4214e-05		ZNF142	3.82709	0.00162523
AP1S1	13.7126	4.71417e-07		CBWD3	13.3205	0.000151184		DIAPH3	3.27746	0.0105687		GADD45GIP1	2.99795	0.00243533		KDM6A	3.95755	0.00813042		MTG1_1	5.56588	0.00015721		PKD1L1	6.04385	0.00378848		RP11-1319K7.1	12.7774	0.00297877		SLC25A37	14.2554	0.000154097		TMEM57	10.3036	0.000262362		ZNF143	4.19717	5.92604e-05
AP1S2	4.98597	0.00562815		CBWD5	7.82072	0.000883408		DICER1	6.01748	0.00205902		GAK	2.2697	0.000361527		KDM6B	2.40237	0.00459537		MTG1_2	14.8065	0.000962802		PKD1L2	4.9776	0.00261067		RP11-1334A24.4	11.4795	0.0167698		SLC25A38	3.60253	0.00146799		TMEM59	3.09048	0.00835078		ZNF146	55.5426	0.000641154
AP1S3	5.14439	0.000700361		CBWD6	12.2527	0.000133818		DICER1-AS1	6.28266	0.00374265		GAL3ST4	99.7024	0.00492381		KDM8	6.89361	0.00401613		MTHFD1	2.36889	0.000251229		PKD1L3	8.30527	0.0186374		RP11-133G22.1	3.47994	0.0209578		SLC25A4	2.23973	0.0369804		TMEM59L	3.1291	0.0294326		ZNF148	4.92616	0.00440488
AP2A2	4.05991	0.00065932		CBX1	37.1257	4.42185e-05		DIDO1	5.6362	1.38701e-05		GALE	3.88645	8.62256e-05		KDSR	2.19961	0.0156329		MTHFD1L	2.33787	1.68206e-05		PKD1P5	10.3625	0.00103902		RP11-134G8.7	7.05348	0.0145373		SLC25A40	5.73641	0.00766279		TMEM62	9.20348	0.00187805		ZNF155	2.36529	0.0343931
AP2B1	5.21723	0.000314962		CBX2	7.45594	1.61932e-06		DIEXF	2.84424	0.00107681		GALK2	4.15214	0.000369403		KEAP1	4.40873	1.54893e-06		MTHFD2	7.50131	7.80663e-05		PKD1P6	2.7927	0.014358		RP11-134G8.8	31.0307	0.0144124		SLC25A41	11.0735	0.00334553		TMEM63A	11.2073	0.000681283		ZNF16	4.32909	0.00199757
AP2M1	2.61039	4.60107e-05		CBX3	4.546	0.000622535		DIO1	15.9217	0.0340132		GALM	2.03246	0.042909		KHDC1	4.13837	0.00251849		MTHFD2L	5.56819	0.00596237		PKD2	6.0379	0.00234932		RP11-135J2.3	4.34433	0.0300941		SLC25A42	5.02843	0.00173814		TMEM63B	10.4827	7.40744e-05		ZNF160	13.1241	0.00120574
AP3D1	4.41984	0.000243715		CBX4	2.68312	0.00204865		DIO2	4.01863	0.0416088		GALNS	4.46188	0.000317696		KHDRBS1	25.2425	2.79994e-05		MTHFR	2.6457	0.0179042		PKD2L2	10.624	0.00386258		RP11-137L10.6	24.1794	0.000655352		SLC25A44	3.74477	0.000717009		TMEM63C	4.67333	0.0040078		ZNF169	2.5255	0.0123334
AP3M1	2.03006	0.0226234		CBX5	3.89397	0.00152499		DIP2A	10.1395	0.000292872		GALNT1	3.26033	0.00385483		KHDRBS3	2.0414	0.0456416		MTHFS	2.97203	0.00826421		PKDREJ	11.0226	0.0179593		RP11-1398P2.1	27.2404	0.0215412		SLC25A45	4.6623	0.00097766		TMEM65	19.7657	0.00327655		ZNF17	11.825	0.000443422
AP3M2	10.908	0.000670378		CBX6	21.9429	5.56156e-07		DIP2B	3.97386	0.00064408		GALNT10	3.37781	2.27803e-05		KHK	3.91055	0.0266534		MTHFSD	3.97861	0.00413303		PKMYT1	2.1949	0.00476758		RP11-13A1.1	18.0232	0.000277048		SLC25A46	3.71922	0.00276961		TMEM66	2.62511	0.00484919		ZNF175	28.2284	0.000569111
AP3S1	4.74211	0.000186309		CBX7	30.8349	6.85678e-07		DIP2C	4.65902	0.000620987		GALNT11	5.99993	0.000101286		KHNYN	22.7815	6.22744e-05		MTIF2	4.54752	0.000498232		PKN2	2.92454	0.0094451		RP11-13N13.2	5.98897	0.00152332		SLC25A51	18.2636	0.00106319		TMEM67	4.61904	0.00708853		ZNF177	7.44279	0.00418552
AP3S2	3.02147	0.00443866		CBX8	14.1709	3.513e-07		DIRAS1	6.6823	5.24975e-05		GALNT12	3.26754	0.00126582		KHSRP	2.90143	2.96971e-06		MTIF3	2.86138	0.0120991		PKN3	5.04823	5.32726e-07		RP11-1407O15.2	7.38237	0.00152832		SLC25A53	14.4315	0.00152525		TMEM68	2.59797	0.00978709		ZNF18	2.7695	0.00879811
AP4B1	2.31979	0.012697		CBY1	19.8286	0.000199509		DIRC2	3.65983	0.00820352		GALNT2	2.98466	0.00111715		KIAA0020	7.61705	0.000140136		MTL5	5.90801	0.0150636		PKNOX1	2.16875	0.0112031		RP11-1415C14.3	10.5109	0.00521508		SLC25A6	2.05436	0.0032476		TMEM69	2.88568	0.00779039		ZNF180	6.02191	0.00570507
AP4E1	5.96209	0.00307972		CC2D1A	2.59787	0.00195069		DIS3	3.55057	0.000402904		GALNT3	5.05133	0.0339975		KIAA0040	3.36282	0.0403169		MTM1	2.5042	0.0241584		PKP2	2.0749	0.00285871		RP11-1415C14.4	4.75372	0.00357714		SLC26A11	6.91523	0.00130239		TMEM74B	23.5106	0.000790142		ZNF181	2.82448	0.0133772
AP4M1	5.63766	0.000262814		CC2D1B	11.9198	3.6187e-05		DIS3L	3.98362	0.00359445		GALNT5	7.58788	0.000744216		KIAA0100	4.94798	0.000382508		MTMR1	4.89842	0.000407109		PKP3	26.1741	4.34543e-05		RP11-143K11.5	10.4795	0.035456		SLC26A2	8.67191	0.00080866		TMEM81	13.093	0.0104012		ZNF182	43.3914	0.00116227
AP4S1	5.12579	0.000104823		CC2D2A	4.19244	0.00111072		DIS3L2	9.05676	0.000202578		GALNT6	3.95437	0.00020833		KIAA0141	6.79236	0.000483552		MTMR10	3.85532	0.0075925		PKP4	20.7469	4.24748e-05		RP11-144G6.12	30.6957	0.00808226		SLC26A3	6.57858	0.0386963		TMEM86B	5.0351	0.000717757		ZNF184	2.49447	0.00832711
AP5B1	3.84328	0.000482209		CCAR1	6.57357	0.000461909		DISC1	5.80202	0.0360714		GALNT7	15.9028	0.000775416		KIAA0146	5.97108	2.85214e-05		MTMR11	10.4275	0.000473814		PLA2G12A	5.48454	0.00354427		RP11-145E5.5	4.89912	0.0430204		SLC26A6	7.60752	0.00410444		TMEM87A	5.76567	0.00579444		ZNF189	16.5179	3.81711e-05
AP5M1	4.91007	0.000423962		CCBL1	6.86891	0.00270543		DISP2	2.85718	0.00563841		GALNTL4	4.21227	0.000463231		KIAA0182	3.96544	4.308e-05		MTMR12	2.69101	0.001665		PLA2G15	2.58041	0.00446361		RP11-146D12.2	11.1917	0.0152587		SLC27A1	5.84158	0.000721261		TMEM87B	3.97648	0.0157291		ZNF19	4.71131	0.00089558
AP5S1	4.35955	0.00120655		CCDC104	5.64033	0.000186349		DIXDC1	3.62241	0.000667272		GALT	8.1323	0.00208623		KIAA0195	4.59987	4.89758e-05		MTMR14	2.24499	0.00333849		PLA2G16	20.514	3.13921e-06		RP11-148B18.4	6.57858	0.0386963		SLC27A3	4.3006	0.00430634		TMEM88	9.30211	0.010201		ZNF192	2.10638	0.0208459
AP5Z1	4.99696	0.000546279		CCDC106	32.1052	0.000208086		DKC1	5.78594	0.000127233		GAN	6.26118	0.000712581		KIAA0196	3.93179	0.0043318		MTMR2	2.73254	0.00400067		PLA2G4A	2.64536	0.00464416		RP11-14C22.4	16.0781	4.58537e-05		SLC27A4	10.0591	8.3611e-06		TMEM8A	3.91578	9.016e-05		ZNF193	9.47713	0.000392118
APAF1	10.2452	0.000207505		CCDC107	16.0138	1.33024e-05		DKK1	2.59077	0.000145031		GANAB	13.6311	7.83745e-05		KIAA0226	2.71964	0.00130637		MTMR3	6.56359	0.000618276		PLA2G4B	3.53649	0.0237066		RP11-152F13.3	4.07089	0.00084196		SLC27A5	4.78099	0.00668782		TMEM8B	5.45035	0.0217377		ZNF197	7.71244	0.00127578
APBB1	4.49722	0.00488044		CCDC11	8.66422	0.0147614		DLAT	2.56855	0.000954398		GANC	3.04794	0.00187582		KIAA0232	17.286	0.000965573		MTMR4	4.19175	0.000515742		PLA2G4C	11.4125	0.0418634		RP11-152F13.5	65.4278	0.00327658		SLC27A6	11.0673	0.000849136		TMEM9	11.8539	1.487e-05		ZNF200	2.02168	0.0163776
APBB2	2.7556	0.00609038		CCDC111	5.36687	0.0437666		DLD	6.58288	0.000503927		GAPDHS	19.9982	0.0469508		KIAA0240	2.32284	0.0154675		MTMR6	3.39525	0.00320769		PLA2G6	6.47866	0.000170192		RP11-152F13.7	16.3646	0.00321271		SLC29A1	2.71804	6.41958e-05		TMEM92	4.37567	0.00518293		ZNF202	12.2192	0.000269637
APBB3	6.59944	0.0013738		CCDC112	5.91011	0.00115184		DLEU1	5.20532	0.00301053		GAPVD1	2.62231	0.00646746		KIAA0247	4.64092	9.27849e-05		MTMR8	8.46067	0.0423603		PLAA	11.4553	0.000530476		RP11-152F13.8	7.42304	0.0151468		SLC29A2	3.84601	0.00136359		TMEM98	2.04497	0.00626611		ZNF204P	8.89642	0.000674143
APC	8.23199	0.00124351		CCDC113	3.48768	0.00341185		DLEU2	4.43501	0.000603015		GAR1	41.4718	4.47214e-06		KIAA0284	6.91555	8.20326e-05		MTMR9	8.37863	0.000758016		PLAC2	30.6909	0.000170937		RP11-152P17.2	6.56008	0.00115095		SLC29A3	4.87229	0.0285435		TMEM9B	24.228	1.23134e-05		ZNF205	30.9733	6.26198e-06
APC2	2.81181	0.023976		CCDC115	5.82577	0.000499002		DLG1	12.1566	0.000392793		GARNL3	7.66594	0.00176309		KIAA0317	2.52101	0.00492216		MT-ND1	3.30778	0.000570603		PLAC8	3.89488	0.0489586		RP11-154D6.1	17.3206	0.0280628		SLC29A4	5.38197	0.00519757		TMEM9B-AS1	6.78063	0.0006202		ZNF207	4.16738	0.00213621
APEX1	8.80422	9.42668e-05		CCDC117	6.12365	0.00248777		DLG2	3.17365	0.00797707		GART	2.28616	6.42127e-05		KIAA0319	8.46588	0.000146994		MT-ND2	2.38152	0.00200682		PLAC8L1	35.3927	7.27406e-06		RP11-156P1.3	13.5482	0.000191285		SLC2A12	3.07617	0.00768193		TMF1	5.19114	0.0041028		ZNF211	11.0643	0.0405683
APEX2	4.25186	1.6011e-05		CCDC12	5.47116	9.67309e-06		DLG3	5.88937	0.000906979		GAS2L3	2.45337	0.00711263		KIAA0319L	6.14232	0.000434927		MT-ND3	7.53683	2.99146e-05		PLAG1	9.48817	0.0143461		RP11-158M2.5	7.52119	0.0367986		SLC2A4	11.943	0.028367		TMLHE	7.08905	0.00718206		ZNF212	10.4411	0.000211344
APH1A	24.0542	4.76424e-05		CCDC120	3.06959	0.00137446		DLG4	29.4994	5.94823e-06		GAS6	2.38077	0.0013729		KIAA0355	3.29414	0.000962882		MT-ND4	3.92729	0.000287465		PLAGL1	2.15386	0.0042808		RP11-159D12.2	11.9005	0.00236929		SLC2A6	3.61238	9.66524e-05		TMOD1	3.29879	0.0124367		ZNF213	3.53368	0.000214786
APH1B	24.165	0.000314296		CCDC122	26.6603	0.00046966		DLG5	4.30993	4.13041e-05		GAS6-AS1	4.52852	0.0146734		KIAA0368	6.18984	0.0018428		MT-ND4L	2.65493	0.00505707		PLAT	3.25284	0.00818495		RP11-159D12.5	19.4561	0.00184823		SLC2A8	7.07639	0.000148806		TMOD2	8.4756	1.20758e-05		ZNF214	4.33805	0.0184776
API5	5.84431	8.14011e-05		CCDC124	2.19324	0.0107989		DLGAP1	3.46347	0.00670062		GAS7	5.71781	0.00308365		KIAA0391	3.1374	0.0063373		MT-ND5	11.3155	3.07557e-05		PLAU	5.0241	0.000574916		RP11-159F24.3	13.5439	0.0142589		SLC2A9	3.79742	0.0181803		TMOD3	4.47501	0.0015739		ZNF215	4.70277	0.00768089
APITD1	8.81544	7.76763e-05		CCDC125	12.3491	0.000173458		DLGAP5	2.49295	0.000209147		GAS8	6.7715	9.34296e-05		KIAA0430	12.4432	0.000286511		MT-ND6	9.79264	0.000576869		PLAUR	2.79011	8.40682e-05		RP11-159G9.5	12.4809	0.00166564		SLC30A1	15.4418	0.000523892		TMPO	2.29884	0.00289168		ZNF217	32.7396	2.118e-05
APLF	5.09025	0.0165954		CCDC127	6.81433	0.000539836		DLL1	7.193	0.0157413		GATA2	3.09345	0.000155702		KIAA0513	10.1687	1.52769e-06		MTNR1A	31.1199	0.000203693		PLBD2	2.03633	0.00423325		RP11-15J10.1	6.59598	9.16301e-05		SLC30A4	5.13286	0.0174016		TMPRSS5	7.36974	0.00472275		ZNF219	5.60344	0.00395168
APLN	4.00736	0.015938		CCDC13	45.001	0.000194856		DLST	18.0775	0.000170823		GATAD1	3.81127	0.000501952		KIAA0528	3.81278	0.00079399		MTO1	3.8381	0.000508945		PLCB1	4.59133	0.0151492		RP11-15J10.4	5.36984	0.0480368		SLC30A5	3.02949	0.00649684		TMPRSS7	22.1047	0.00271267		ZNF222	8.20625	0.00209905
APLP2	4.36884	9.03269e-05		CCDC130	4.40076	0.00065386		DLX1	4.37627	0.00450288		GATAD2A	8.58515	5.79368e-06		KIAA0556	6.09725	0.000175064		MTOR	4.03899	0.000282789		PLCB3	7.93813	8.26411e-06		RP11-15K19.2	4.79685	0.0012814		SLC30A7	3.06953	0.0108707		TMPRSS9	19.0659	1.80741e-05		ZNF224	6.20553	0.00401709
APOBEC3D	2.62902	0.0148455		CCDC132	4.71588	0.00246896		DLX4	3.73831	0.0303242		GATAD2B	10.2685	0.00022382		KIAA0564	4.29849	0.00274147		MTPAP	3.06431	0.00272395		PLCB4	5.95854	0.00015113		RP11-160O5.1	3.19787	0.0228879		SLC30A9	3.8794	0.00483612		TMSB15B	3.30384	0.0139329		ZNF225	12.285	0.000796092
APOL2	17.2131	1.51092e-05		CCDC134	5.53511	0.000569496		DMAP1	6.51686	7.80618e-05		GATC_2	2.58834	0.0159047		KIAA0586	4.57135	0.00101498		MTPN	29.9656	0.00019648		PLCD3	2.43697	3.95887e-05		RP11-163O17.1	7.71187	0.00330083		SLC33A1	3.50892	0.00324931		TMSB4X	20.0906	0.000575709		ZNF226	3.64793	0.00979917
APOL4	6.31362	0.018046		CCDC136	9.30399	0.000537629		DMBX1	8.92163	0.000416605		GATM	9.40917	0.047721		KIAA0664	7.27681	1.11239e-05		MTR	9.39423	0.000176452		PLCD4	4.80864	0.000813862		RP11-164A7.1	3.3178	0.00356473		SLC34A3	7.36748	0.0211123		TMTC2	10.9856	0.000486815		ZNF227	2.64806	0.00228708
APOL6	28.1924	0.0323705		CCDC137	6.47701	0.000126196		DMKN	8.17205	0.000122874		GATS_1	12.7755	0.00116933		KIAA0664L3	6.3856	0.0067189		MTRF1	9.08585	0.00160287		PLCE1	4.86422	0.0107056		RP11-166B2.1	9.82144	0.00543763		SLC35A1	3.99288	1.53106e-05		TMTC3	4.00391	0.00295386		ZNF23	10.0588	0.00177875
APOM	19.4882	0.0360991		CCDC138	4.03227	0.000722802		DMPK	4.81783	0.00168523		GATSL1	7.93281	0.00209721		KIAA0753	8.43394	0.00097623		MTRF1L	2.00436	0.0107142		PLCG1	25.0856	1.29369e-05		RP11-166B2.8	8.46214	0.00996442		SLC35A2	8.41145	4.47155e-05		TMTC4	4.36713	0.00717894		ZNF230	5.50586	0.000185905
APOOL	2.4493	0.0379595		CCDC14	9.45924	0.00355757		DMRT1	3.89488	0.0489586		GATSL2	7.0853	0.000295833		KIAA0825	5.36206	0.00425802		MTRR	3.11737	0.0181719		PLCG2	3.54949	0.00155835		RP11-166D19.1	12.0166	0.00679154		SLC35A3	8.50175	0.00356067		TMUB1	10.5287	5.71278e-06		ZNF232	4.27602	0.00846187
APOPT1	6.54611	0.0239003		CCDC142	2.26641	0.00888867		DMTF1	6.32868	0.00315938		GBA2	5.7678	0.000238608		KIAA0895L	20.1212	0.000171846		MTSS1	38.4813	5.68264e-05		PLCH1	5.03365	0.00112905		RP11-166O4.1	20.0115	0.0333616		SLC35A5	3.19096	0.010751		TMUB2	5.82555	0.00121532		ZNF234	9.17849	0.0005201
APP	16.5714	1.13369e-05		CCDC144C	27.0694	0.00563957		DMWD	4.17678	1.7298e-05		GBAP1	9.09069	0.0304859		KIAA0907	7.26017	0.00108795		MTSS1L	3.09191	1.85633e-05		PLCL2	4.5347	0.000102974		RP11-169K16.9	4.64214	0.0112429		SLC35B2	2.62116	0.00222053		TMX1	2.29207	0.00214228		ZNF235	4.81721	0.000271531
APPBP2	6.92128	0.00260315		CCDC146	6.89612	0.000326314		DMXL1	7.31329	0.000834739		GBE1	5.05563	1.86188e-05		KIAA0913	5.1154	0.000243716		MTUS1	7.60977	0.000626853		PLCXD1	9.48387	0.00138025		RP11-173D3.1	21.8514	0.010388		SLC35B4	3.769	0.00128369		TMX3	5.81479	0.00167803		ZNF236	5.35212	0.00174713
APPL1	7.76059	0.000156378		CCDC148	16.0427	0.000904347		DMXL2	9.26216	0.00461503		GBF1	2.02042	0.00996141		KIAA0922	4.42784	0.00357703		MTX1	4.8454	9.10416e-07		PLCXD2	3.72719	0.00108102		RP11-173D9.3	3.04397	0.0440148		SLC35C1	3.34926	0.000904603		TMX4	3.64073	0.014927		ZNF238	14.1216	0.000185896
APPL2	3.57373	0.00944291		CCDC149	6.89555	0.0199647		DNA2	7.41791	0.00356087		GBX1	4.31512	0.00794023		KIAA0930	3.98618	0.000167661		MTX2	2.05514	0.00547408		PLD2	2.97348	0.00426678		RP11-174G6.5	19.4744	0.00037716		SLC35C2	3.68235	0.000166459		TNFAIP1	2.57385	0.00277445		ZNF239	7.0949	0.000486836
APTX	2.23264	0.00133411		CCDC15	4.24905	0.00471922		DNAAF2	3.42909	0.00504986		GCA	8.21076	0.000456401		KIAA0947	5.34022	0.00141342		MTX3	13.8218	0.0010847		PLD3	2.48621	0.0156144		RP11-175I17.4	15.5802	0.0110749		SLC35D1	4.29734	3.72839e-05		TNFAIP2	4.46406	5.29311e-05		ZNF24	3.8202	0.00172126
AQP1	23.1217	0.00367924		CCDC150	8.41845	5.88155e-05		DNAAF3	2.36222	0.000189772		GCAT	2.08523	0.00135772		KIAA1009	6.23828	0.00225565		MUC1	9.02411	0.0200592		PLDN	8.0376	0.000397011		RP11-175P13.3	38.2236	0.00301917		SLC35D2	4.16616	0.00185716		TNFAIP3	2.82195	0.00353103		ZNF248	6.64145	0.000740634
AQP3	11.5923	0.000420914		CCDC151	7.74171	0.034668		DNAH1	13.1797	0.0107248		GCC1	14.911	2.93877e-05		KIAA1024	5.81567	0.00240303		MUC20	21.1844	0.0253788		PLEC	10.6039	6.23523e-05		RP11-177C12.1	5.58039	0.0037417		SLC35E2B	2.63675	0.00286444		TNFAIP8	5.42077	0.00699735		ZNF25	4.88474	0.00447894
AQP7P1	13.4639	0.0289933		CCDC153	23.5098	0.0393349		DNAH10	5.15408	0.00534446		GCC2	8.13903	0.000636426		KIAA1033	4.51328	0.00281267		MUC3A	4.09691	0.0184478		PLEK2	3.69523	3.21282e-06		RP11-178A10.1	5.54765	0.000188651		SLC35E3	20.9827	0.00044107		TNFAIP8L1	11.5184	8.67034e-05		ZNF250	2.90122	0.00766165
AQR	4.61736	0.00085733		CCDC159	6.19205	0.0380351		DNAH11	17.2129	0.00023113		GCDH	3.55603	0.000413197		KIAA1107	5.24327	0.013123		MUC6	9.19897	0.0269905		PLEKHA1	4.95715	0.00345162		RP11-179H18.2	3.19347	0.0321509		SLC35F2	4.45257	0.000250562		TNFRSF10A	6.41302	0.000104554		ZNF251	8.07957	0.000542037
ARAF	2.36573	0.000106304		CCDC17	13.0156	0.00782595		DNAH12	2.74738	0.0328871		GCET2	17.9982	7.31141e-05		KIAA1109	8.12105	0.00459467		MUL1	2.08603	0.0027116		PLEKHA2	25.9893	0.00107863		RP1-117O3.2	13.8153	0.0353274		SLC35F3	12.9674	7.27852e-05		TNFRSF10B	3.95862	0.000255133		ZNF252P	6.20755	0.000282898
ARAP1	4.32174	1.15676e-05		CCDC171	10.2246	0.0115385		DNAH14	9.70385	0.00182779		GCFC1	8.80958	0.00139285		KIAA1143	3.05422	0.00524693		MUM1	4.37431	3.11758e-05		PLEKHA3	7.08207	0.00246183		RP11-182J1.12	25.7168	0.0103265		SLC35F5	11.2244	0.00227326		TNFRSF10D	3.0871	0.00294568		ZNF259	6.63254	0.000268862
ARAP2	6.43041	0.00125421		CCDC18	7.10874	0.000981449		DNAH17	2.9897	0.000147047		GCFC2	5.52187	0.00293395		KIAA1147	12.9469	0.000140762		MUM1L1	4.01293	0.0101276		PLEKHA4	16.3898	3.29363e-05		RP11-182J1.13	8.11703	0.0120903		SLC35G1	13.5436	0.000197288		TNFRSF12A	20.6754	0.000130416		ZNF26	4.77582	0.0400647
ARAP3	2.21666	0.00105329		CCDC19	11.143	0.000647056		DNAH2	4.96934	0.00266257		GCLC	9.93335	0.00114315		KIAA1161	7.65251	4.19296e-05		MURC	5.35047	0.0071906		PLEKHA5	5.05946	0.000677993		RP11-182L21.2	90.7807	0.00043014		SLC36A1	2.32411	0.0100682		TNFRSF13C	6.11037	0.041234		ZNF263	8.15853	0.000930471
ARC	2.2705	0.0419384		CCDC22	2.02267	0.0262028		DNAH5	3.14017	0.00235887		GCLM	2.59139	0.00126724		KIAA1199	10.02	0.00322907		MUS81	3.42409	0.00314445		PLEKHA6	9.54348	4.30428e-05		RP11-18C24.6	54.5165	0.0168159		SLC36A4	5.98965	0.00043679		TNFRSF14	5.21892	0.0363129		ZNF264	3.86741	0.00503023
AREG	3.92044	0.00160064		CCDC24	4.29839	0.00634208		DNAH6	9.18242	0.00961385		GCN1L1	3.24822	0.000482499		KIAA1211	26.2358	1.70345e-05		MUT	3.16356	0.00608233		PLEKHA7	3.03832	0.00124501		RP11-191L9.4	2.9449	0.0189363		SLC37A1	6.43173	6.09115e-06		TNFRSF18	4.8038	0.00137431		ZNF266	5.96882	0.0106666
ARF3	27.151	0.000223817		CCDC25	4.7729	0.00109978		DNAI1	6.63457	0.00781659		GCNT1	41.9699	2.92108e-05		KIAA1244	7.04901	4.73489e-05		MUTYH	5.29994	9.13353e-05		PLEKHA8	7.7175	0.000172703		RP11-192H23.4	4.67998	0.00688045		SLC37A3	5.98959	0.00023663		TNFRSF21	4.01495	4.69354e-05		ZNF267	4.83408	6.55219e-05
ARF5	19.6839	6.9239e-05		CCDC28A	2.19143	0.0321974		DNAJA1	11.1133	0.000123502		GCNT3	4.25045	0.0165637		KIAA1257	10.1753	0.00449756		MVD	23.7659	0.000308561		PLEKHA8P1	19.5351	0.000200258		RP11-195E2.4	9.78151	0.0241735		SLC37A4	3.9344	0.00160091		TNFRSF25	9.02772	0.00481435		ZNF268	4.17574	0.000467812
ARF6	15.6042	1.7471e-05		CCDC28B	17.0751	4.15056e-05		DNAJA2	6.12899	0.000631012		GDA	2.87883	0.0026106		KIAA1274	17.8312	2.53928e-06		MVK	4.39214	0.00164941		PLEKHB1	2.35998	0.0244904		RP11-195F19.30	37.7979	0.0353772		SLC38A1	4.45391	0.00191978		TNFSF9	3.356	0.000873481		ZNF271	3.18531	0.00755535
ARFGAP1	5.61813	3.95903e-05		CCDC34	5.98429	1.35393e-05		DNAJA3	4.04711	1.05016e-05		GDAP1	17.6064	0.000318492		KIAA1279	2.39768	0.0399974		MVP	3.32085	7.35604e-05		PLEKHB2	3.61686	0.00100262		RP11-196G11.1	5.35691	0.00947212		SLC38A10	5.79289	4.10728e-05		TNIK	7.86325	1.5199e-05		ZNF273	4.93666	0.017344
ARFGAP2	6.42567	6.61131e-05		CCDC39	12.4888	0.0223796		DNAJA4	20.9244	7.73298e-05		GDAP2	3.37153	0.00992476		KIAA1324	4.17818	0.0374186		MXD1	6.93255	0.000124105		PLEKHG1	5.26614	0.019112		RP11-196I18.4	79.8724	0.00170028		SLC38A2	2.41581	0.00441516		TNIP1	2.7051	0.00258923		ZNF274	6.93988	0.00105126
ARFGAP3	2.81662	0.0162978		CCDC40	9.9187	0.000963954		DNAJB1	6.4957	4.53385e-05		GDF11	13.3515	6.90126e-05		KIAA1324L	5.06728	0.000137533		MXD3	5.0145	0.000666459		PLEKHG2	3.14544	0.000111368		RP11-203I2.1	6.19268	0.00122815		SLC38A4	10.3851	0.00263313		TNIP2	6.62964	0.000353536		ZNF275	9.96612	0.00122785
ARFGEF1	9.91656	0.000990739		CCDC41	7.09868	0.000650412		DNAJB11	7.20746	0.000817271		GDI1	2.13376	0.00101344		KIAA1328	10.2973	7.78263e-05		MXD4	5.48377	0.0172783		PLEKHG3	12.5086	4.95063e-05		RP11-203J24.9	2.85377	0.0137255		SLC38A5	4.71888	2.21229e-06		TNK1	2.05337	0.0382851		ZNF276	6.49042	3.52966e-05
ARFGEF2	3.64859	0.00161991		CCDC43	13.1653	0.000120738		DNAJB12	2.43725	0.000854576		GDPD1	4.13898	0.000119628		KIAA1377	7.48125	0.000116088		MXI1	3.39475	0.00342058		PLEKHG4	7.03662	0.00231946		RP11-206L10.11	10.2485	0.000280561		SLC38A6	12.3181	0.00133391		TNK2	14.2115	3.20944e-05		ZNF277	2.24186	0.0326656
ARFIP1	11.2101	0.000113681		CCDC47	24.7311	0.000106076		DNAJB14	4.5346	0.00740075		GDPD2	6.57858	0.0386963		KIAA1407	6.6942	0.00251203		MXRA8	12.7866	0.0100808		PLEKHG4B	7.13669	0.00185033		RP11-206L10.2	12.6627	0.000478579		SLC38A7	3.91859	0.000766836		TNKS	3.19608	0.00507779		ZNF28	2.56013	0.0107995
ARFIP2	3.80846	2.48224e-05		CCDC48	3.47747	0.00374163		DNAJB2	17.5948	6.43339e-06		GDPD3	5.4165	0.0435126		KIAA1429	5.66714	0.00109608		MYADM	12.7786	5.20862e-05		PLEKHG5	7.57549	3.35997e-05		RP11-206L10.3	17.923	0.0370857		SLC38A9	5.32967	0.0109603		TNKS1BP1	26.3769	8.49921e-06		ZNF280C	3.03574	0.0147532
ARFRP1	16.38	2.05667e-05		CCDC50	3.28513	0.000248911		DNAJB4	18.5773	1.45694e-05		GDPD5	6.2678	0.00082718		KIAA1432	4.83461	0.00380751		MYB	2.03615	0.0306567		PLEKHG6	3.40575	0.000534079		RP11-20B24.4	7.20743	0.0396365		SLC39A1	13.3961	0.000514924		TNKS2	18.6236	0.000345053		ZNF280D	5.0823	0.00156407
ARG2	6.88767	0.00789717		CCDC51	4.50042	0.00161882		DNAJB5	5.44503	0.00352049		GEM	4.22289	4.84434e-05		KIAA1462	3.02676	0.001388		MYBBP1A	3.52966	0.000166861		PLEKHH1	7.0802	0.0013536		RP11-20I23.1	3.07411	0.00839148		SLC39A10	8.89003	0.00075425		TNNI1	15.1422	0.0119427		ZNF281	2.08605	0.0163962
ARGLU1	6.80525	0.000678459		CCDC53	6.3265	0.00357681		DNAJB6	8.03411	7.37891e-05		GEMIN5	3.03369	0.00239405		KIAA1467	3.46608	0.000381992		MYBL1	10.343	0.00140035		PLEKHH2	5.24322	0.0019275		RP11-211N8.2	92.6481	0.0121533		SLC39A11	14.1048	1.7133e-05		TNNI3	10.4167	0.000451668		ZNF282	4.02792	5.45548e-05
ARHGAP10	13.8239	1.38831e-05		CCDC57	8.18597	0.000293284		DNAJB9	5.96107	0.00388025		GEMIN6	3.38049	0.000600783		KIAA1468	8.04	0.00713696		MYBPC3	6.57858	0.0386963		PLEKHH3	2.06616	0.0402752		RP11-212D19.4	4.08605	0.014405		SLC39A13	2.49919	0.0086926		TNNT1	11.026	5.04355e-06		ZNF283	7.58967	0.00500476
ARHGAP11A	28.6703	0.000157814		CCDC59	6.89609	0.000156342		DNAJC1	3.70698	0.000599913		GEN1	9.50085	0.00381586		KIAA1522	2.14541	0.00302445		MYCBP	3.89068	0.0131514		PLEKHJ1	4.85337	0.00174727		RP11-213G2.3	10.6681	0.0416791		SLC39A6	5.23184	0.00012543		TNNT2	3.22091	0.0390322		ZNF285	5.82399	2.55273e-05
ARHGAP11B	13.9149	0.000143882		CCDC61	5.08806	0.00106275		DNAJC10	7.12988	0.00304398		GET4	2.7848	0.0355697		KIAA1524	17.1868	0.000575802		MYCBP2	13.3751	0.00132893		PLEKHM1	3.70114	0.000697324		RP11-213H15.3	22.9176	0.000604274		SLC39A7	39.5071	5.75548e-05		TNPO1	18.1218	0.000306066		ZNF286B	7.46939	0.000394493
ARHGAP12	4.91352	0.00291836		CCDC62	10.0751	0.00125044		DNAJC11	4.10176	4.25596e-05		GFER	12.7233	0.000203654		KIAA1549	4.95443	0.000113228		MYCL1	6.28152	0.0310388		PLEKHM1P	6.81672	3.72837e-05		RP11-220I1.1	2.75545	0.000913783		SLC39A9	2.01	0.0031654		TNPO2	2.2455	0.0448339		ZNF292	8.23311	0.00297675
ARHGAP17	2.04416	0.000217225		CCDC64	5.03048	0.000500571		DNAJC13	12.178	0.000291793		GFI1	4.8761	0.0275017		KIAA1586	7.18361	0.000958095		MYEOV	2.25768	0.000505123		PLEKHM2	3.86688	5.54659e-06		RP11-221N13.3	33.5634	0.0183303		SLC3A2	2.12661	0.000675554		TNPO3	28.7059	7.52597e-05		ZNF295	9.92306	0.000190942
ARHGAP18	2.81966	3.56552e-05		CCDC64B	15.0814	0.000548628		DNAJC14	22.6011	2.92512e-05		GFM1	5.35357	0.00116912		KIAA1598	4.161	0.00124597		MYEOV2	2.72945	0.00194708		PLEKHM3	4.12722	0.00536674		RP11-221N13.4	32.5009	0.000356865		SLC41A1	3.84055	0.00115214		TNRC18	4.10035	0.000197522		ZNF3	5.68879	0.00105817
ARHGAP19	9.21084	0.00013709		CCDC66	6.76506	0.000610784		DNAJC16	2.31794	0.0211284		GFM2	2.60121	0.0017389		KIAA1609	7.37715	7.13601e-06		MYH10	6.1183	0.00019183		PLEKHN1	4.87859	0.00578876		RP11-222A11.1	3.47994	0.0209578		SLC41A2	2.27429	0.0165882		TNRC6A	8.95283	7.7741e-05		ZNF30	3.95112	0.0039263
ARHGAP20	3.89488	0.0489586		CCDC69	4.55423	0.00790495		DNAJC17	3.65885	0.00160938		GFOD1	12.8277	0.000459422		KIAA1614	7.36123	0.000281899		MYH14	8.28714	1.25088e-05		PLEKHO1	3.66821	0.00137944		RP11-22B23.1	8.39589	0.00375929		SLC41A3	3.19879	0.0224425		TNRC6B	22.8934	6.31481e-05		ZNF302	3.67498	0.0100754
ARHGAP21	4.2808	0.000671406		CCDC7	10.2058	0.0201227		DNAJC2	6.09709	0.000351786		GFOD2	13.017	0.000455532		KIAA1671	2.76669	0.000666139		MYH15	9.91082	0.000706876		PLIN3	2.30471	0.000629404		RP11-230G5.2	9.77465	0.000506127		SLC43A1	6.4173	0.0266538		TNRC6C	16.3805	3.6297e-06		ZNF304	7.0203	0.00114956
ARHGAP22	9.59948	1.54802e-05		CCDC71	22.1126	3.07374e-07		DNAJC21	5.6101	0.000648177		GFPT1	11.3489	0.00143737		KIAA1683	3.65615	0.00186924		MYH16	8.2548	4.53417e-05		PLIN4	17.5414	0.00620992		RP11-231C14.3	19.473	0.00222384		SLC43A2	4.90325	0.00428129		TNS1	2.58911	0.00123185		ZNF316	30.2652	1.01889e-05
ARHGAP23	4.27831	4.12771e-05		CCDC74A	6.83164	0.0141853		DNAJC22	5.96859	7.58725e-05		GGA1	5.60674	1.70487e-05		KIAA1704	3.85907	0.0167302		MYH3	9.98535	0.000946106		PLIN5	29.4864	0.00893925		RP11-231E4.4	2.91137	0.00103932		SLC44A1	17.4905	0.000840544		TNS3	6.75945	0.000661202		ZNF317	2.56203	0.00124292
ARHGAP24	6.31541	0.0373384		CCDC75	4.78235	6.82122e-05		DNAJC24	3.92831	0.00029863		GGA2	18.2956	5.90916e-05		KIAA1715	6.72092	0.000515966		MYH9	3.11759	4.99336e-05		PLK1S1	4.11709	0.00333887		RP11-234B24.6	9.25659	0.0226365		SLC44A2	7.06075	0.000230914		TNS4	3.18772	0.000306633		ZNF318	2.63635	8.6609e-05
ARHGAP26	3.73165	0.000584584		CCDC77	4.9629	0.0060041		DNAJC25	13.274	0.000180072		GGA3	9.92584	2.08125e-05		KIAA1731	7.17609	0.00308002		MYL12B	2.79742	0.00324497		PLK2	3.76965	0.00170316		RP11-235E17.2	5.77761	3.56318e-05		SLC44A5	6.59766	0.00168931		TNXB	2.79642	0.00665866		ZNF319	5.60503	0.00102904
ARHGAP27	3.70802	0.000482459		CCDC78	6.04581	0.012376		DNAJC27	7.64877	0.000445164		GGCT	17.3156	2.06055e-05		KIAA1737	7.61993	0.00728306		MYL5	6.93511	0.00360918		PLK3	2.9287	0.000509302		RP11-236F9.4	54.7842	0.00332408		SLC45A3	4.20594	0.00404089		TOB1	2.22618	0.00347973		ZNF320	8.24226	0.000201094
ARHGAP29	5.84396	0.00296308		CCDC81	12.6895	0.0357607		DNAJC3	4.45251	0.000664594		GGCX	11.3283	0.000452958		KIAA1841	6.24498	0.00787299		MYL6	3.24627	0.000351406		PLK4	4.27907	0.00745377		RP11-23J9.4	13.4347	0.000516392		SLC45A4	3.79114	4.4887e-05		TOB2	2.7576	0.000150956		ZNF322	2.49263	0.000500457
ARHGAP31	11.85	0.00314815		CCDC82	5.19035	0.00439812		DNAJC5	6.75547	7.25073e-07		GGNBP2	9.92444	3.77001e-05		KIAA1919	6.01483	0.0184059		MYL6B	3.31282	0.00161261		PLOD1	2.07026	0.00324304		RP11-23J9.5	5.78256	0.013022		SLC46A1	11.644	0.000485994		TOE1	2.87693	0.000234158		ZNF323	5.42211	0.0379865
ARHGAP32	16.5347	0.000328742		CCDC84	6.73397	0.00664473		DNAJC5G	8.51447	0.00207302		GGPS1	16.5658	0.000175601		KIAA1958	2.43588	0.00575896		MYLIP	32.8988	3.45957e-07		PLOD2	5.31024	0.00137312		RP11-243J18.3	5.17668	0.0179378		SLC48A1	3.29051	0.000359855		TOLLIP	5.51117	4.87055e-05		ZNF324	7.95963	0.000149051
ARHGAP33	6.42267	0.000222944		CCDC85B	5.37446	0.000931918		DNAJC6	2.50377	0.00248947		GGT1	7.55969	0.0019555		KIAA1967	3.25143	7.62899e-06		MYLK	6.97536	0.000118781		PLOD3	3.59155	5.20807e-05		RP11-244H3.1	4.26612	0.0389443		SLC4A11	4.25915	5.48133e-05		TOM1	2.60177	0.000430281		ZNF324B	6.90465	7.73345e-05
ARHGAP35	8.97044	4.12841e-06		CCDC85C	3.57372	0.000640416		DNAJC7	12.1655	2.36414e-05		GGT7	9.46192	0.000256048		KIAA2013	3.19062	0.000124723		MYLK2	6.37547	0.00524818		PLRG1	2.46755	0.00149976		RP11-245J9.2	38.8997	0.00287152		SLC4A1AP	4.92297	0.000538642		TOM1L1	3.29447	0.00966663		ZNF326	23.83	0.000179363
ARHGAP39	5.24676	0.000364251		CCDC88A	8.53026	0.00245885		DNAJC8	3.1408	0.00058174		GHITM	3.72439	0.000401461		KIAA2018	10.2902	0.00205292		MYNN	6.47483	0.00171153		PLS3	3.88836	0.000797225		RP11-252A24.2	13.7508	0.000289693		SLC4A2	5.05796	4.69126e-05		TOM1L2	2.3316	0.00382241		ZNF329	2.91971	0.0110588
ARHGAP4	3.72853	0.000524303		CCDC88B	9.92369	0.00152434		DNAJC9	14.5663	8.48097e-05		GHRL	56.9882	0.00368946		KIAA2022	7.52478	0.037208		MYO10	8.0757	0.00017021		PLSCR1	2.70947	0.00472236		RP11-253E3.3	28.1898	0.000115602		SLC4A3	5.34005	3.38496e-05		TOMM20	21.5621	0.000233168		ZNF330	4.84832	4.77364e-05
ARHGAP40	6.98751	0.0382144		CCDC88C	7.48489	0.000103296		DNAL1	3.26776	0.0175958		GHRLOS	2.98934	0.0475347		KIAA2026	5.57666	0.00272269		MYO15A	2.55001	0.00875678		PLXDC1	6.03449	0.0419166		RP11-255B23.3	3.53577	0.00439904		SLC4A7	4.13412	0.00427421		TOMM40	3.63633	0.000396521		ZNF333	13.9134	0.00348415
ARHGAP42	3.9013	0.00812012		CCDC9	19.353	0.00010192		DNASE1	6.0662	0.0156784		GIGYF1	12.4345	0.000174235		KIDINS220	6.66761	0.000268798		MYO18A	6.22311	5.01425e-07		PLXNA1	3.96779	0.000235636		RP11-255G12.1	13.783	0.0113117		SLC4A8	10.9063	0.00117533		TOMM40L	13.7312	0.000176727		ZNF335	3.64051	0.000566003
ARHGAP44	11.8487	8.82494e-06		CCDC90B	2.83107	0.0116478		DNASE1L1	13.1249	1.89984e-05		GIGYF2	8.97587	0.000175581		KIF11	3.22019	0.00275318		MYO19	4.03203	0.00013839		PLXNA3	3.56178	0.004751		RP11-258C19.5	4.12012	0.00418449		SLC50A1	7.19375	0.000111138		TOMM5	2.02741	0.0233212		ZNF337	17.1275	0.00106084
ARHGAP5	12.0004	0.000604755		CCDC91	6.70274	0.000257602		DNASE1L2	15.888	0.0244447		GIN1	7.471	0.00142644		KIF12	3.97119	0.00911716		MYO1A	4.59452	0.0300145		PLXNB1	5.37469	3.11033e-05		RP11-259P6.1	22.7796	0.000703944		SLC52A3	2.89698	0.00620363		TOMM7	2.64082	0.00228737		ZNF33A	6.81074	0.000623852
ARHGAP8	14.4492	0.00164859		CCDC92	8.01324	0.0171723		DNASE2	8.72926	0.000154315		GINS1	5.87869	3.56785e-05		KIF13A	15.1188	2.56072e-06		MYO1B	5.07424	0.000241268		PLXNB2	2.56542	0.000122516		RP11-260O18.1	21.6515	0.0192474		SLC5A11	4.02965	0.00559949		TOMM70A	8.91064	0.000574985		ZNF33B	7.71548	2.16898e-05
ARHGEF1	3.06489	1.04508e-05		CCDC93	10.5151	0.0012642		DNHD1	12.3813	0.000603829		GINS3	2.78313	0.00195807		KIF13B	7.61033	8.18383e-05		MYO1D	2.39171	0.00246127		PLXNB3	5.78935	0.000979868		RP11-261C10.3	12.9391	0.00222616		SLC5A3	17.7974	0.0153286		TONSL	3.62721	0.000205819		ZNF34	2.961	0.00155176
ARHGEF10	16.3654	0.000240791		CCDC94	3.97523	7.58448e-05		DNLZ	12.5857	0.000732982		GINS4	3.99659	0.000865454		KIF14	5.24984	0.00482086		MYO1E	5.35304	0.00043664		PLXNC1	9.02523	0.000659436		RP11-261C10.6	7.32723	0.0125384		SLC5A6	3.29204	3.45578e-05		TOP1	7.79191	0.00010226		ZNF341	8.04032	2.50057e-06
ARHGEF10L	11.1648	6.928e-06		CCDC99	4.20775	0.00148712		DNM1	4.06218	0.00499053		GIPC1	4.43007	0.000166398		KIF15	5.83711	0.00110337		MYO5A	5.23991	0.00139572		PLXND1	6.71734	4.54248e-05		RP11-262H14.1	13.84	0.00360245		SLC5A9	7.78975	0.00390542		TOP1MT	8.97381	6.61493e-05		ZNF343	12.3244	0.0130174
ARHGEF11	14.9088	5.31972e-06		CCHCR1	9.22976	0.000183302		DNM1L	5.1146	0.000254673		GIPR	4.8806	0.00609575		KIF16B	8.80831	0.000235542		MYO5B	2.67116	0.00204859		PM20D1	18.2668	0.00205642		RP11-262H14.3	24.8369	1.58527e-05		SLC6A16	15.3978	4.13908e-05		TOP2A	4.35966	0.00188757		ZNF346	3.75103	0.000349812
ARHGEF12	24.5587	0.000243446		CCM2	4.30454	0.00113697		DNM2	4.47144	4.53706e-05		GIT1	2.60952	0.000727533		KIF17	3.50909	0.0111746		MYO5C	4.18016	0.000883405		PM20D2	4.28475	0.000898632		RP11-262H14.4	13.2656	0.00849393		SLC6A17	22.8576	0.000142254		TOP2B	6.08374	0.000894273		ZNF350	16.9069	0.00601449
ARHGEF16	5.15198	0.000239002		CCNB1IP1	8.10852	0.000870258		DNM3	5.7826	0.00153313		GIT2	2.335	0.000811895		KIF18A	3.12691	0.00772711		MYO6	6.15207	0.00223647		PMAIP1	12.9287	2.59073e-05		RP11-267N12.3	8.51324	0.00025013		SLC6A6	7.44277	0.000225055		TOP3A	4.55147	8.80478e-05		ZNF354A	4.12765	0.0267731
ARHGEF17	12.3326	7.71175e-07		CCNC	3.42953	0.00219478		DNMBP	4.50155	0.000113489		GJA3	9.24268	1.38282e-06		KIF18B	4.09055	3.40755e-05		MYO9A	7.19458	0.000986037		PMFBP1	17.1161	0.00992891		RP11-268G12.3	8.75483	0.00251809		SLC6A8	3.5547	8.28685e-06		TOP3B	4.41157	0.00210347		ZNF354B	6.65555	0.000943428
ARHGEF18	5.43804	5.19063e-05		CCND1	17.9116	7.20122e-07		DNMT1	4.88163	6.6523e-05		GJB2	3.77049	0.00154744		KIF1B	4.34575	0.00162529		MYO9B	2.87395	0.000411024		PMM2	3.06024	0.00145364		RP11-273B20.1	23.6858	0.000724343		SLC6A9	3.53643	0.000418265		TOPBP1	4.44007	0.00150194		ZNF362	3.87108	0.00612654
ARHGEF19	6.23077	0.000363298		CCNDBP1	2.93452	0.0480359		DNMT3A	11.7459	0.000108082		GJC1	15.9412	0.000117027		KIF1C	12.9567	8.01117e-08		MYOF	5.30061	0.00110325		PMPCA	2.4487	5.40664e-05		RP11-273G15.2	7.87568	0.0431542		SLC7A1	3.92706	8.48079e-05		TOPORS	5.03328	0.000181124		ZNF367	7.48247	2.01755e-05
ARHGEF2	6.08035	5.22494e-05		CCNE1	2.33644	0.00186039		DNMT3B	5.16485	3.11908e-05		GK5	6.02792	0.00619816		KIF20B	7.73614	0.00123851		MYOM1	6.07046	0.0136529		PMPCB	3.36393	0.000216929		RP11-274B21.1	12.8892	0.00011818		SLC7A11	4.21918	0.00570078		TOR1A	5.51436	0.00284643		ZNF37A	23.3378	0.000232092
ARHGEF25	4.46476	0.00236488		CCNE2	3.95378	0.00516442		DNPEP	4.01592	9.84162e-05		GKAP1	3.53179	0.00259994		KIF21A	6.28334	0.00139476		MYOM2	3.61896	0.0435141		PMS1	7.01009	0.00222222		RP11-277L2.2	30.2349	1.47954e-05		SLC7A2	3.80543	0.013091		TOR1AIP2	2.14295	0.00287642		ZNF37BP	20.4223	0.000215531
ARHGEF26	5.80884	0.00860312		CCNG2	16.4782	0.00181061		DNTTIP1	5.88658	6.09083e-05		GLB1	3.25577	0.000141502		KIF21B	2.28129	0.0121382		MYOM3	22.1279	1.25591e-05		PMS2	2.47619	2.85058e-05		RP11-27I1.2	9.68428	0.000133394		SLC7A5	7.17139	8.58646e-08		TOR1B	3.25466	0.000902093		ZNF384	7.3188	0.00169927
ARHGEF35	34.0637	0.00155044		CCNH	4.3563	0.00950566		DNTTIP2	5.67539	0.00124122		GLB1L2	2.95167	0.00380097		KIF22	3.30533	0.000104986		MYSM1	7.27372	0.00396272		PMS2CL	5.02793	0.000350713		RP11-27I1.4	8.88452	0.000220313		SLC7A6	16.5838	0.000451667		TOR2A	4.46658	0.00113761		ZNF385B	4.92434	0.000194765
ARHGEF37	25.7175	8.76753e-05		CCNJ	89.735	1.21591e-05		DOC2A	20.1498	0.000541354		GLCCI1	2.34282	0.048752		KIF23	4.42301	0.00144431		MYT1	20.6688	2.19735e-05		PMS2P1	5.52196	4.04903e-06		RP11-280G9.1	8.99404	0.0104664		SLC7A6OS	6.28086	0.000352332		TOR3A	27.2099	2.20373e-05		ZNF391	13.8991	0.000189169
ARHGEF4	2.67694	0.00593664		CCNK	2.43631	0.0175802		DOCK1	4.30384	0.000454471		GLCE	5.4719	5.93497e-05		KIF24	4.36427	0.000459577		MZF1	16.3963	0.000107115		PMS2P3	5.65476	0.00758159		RP11-282I1.1	26.4314	0.00567282		SLC7A7	2.42794	0.0425986		TOR4A	5.60005	1.1324e-05		ZNF395	5.33658	0.00344093
ARHGEF40	4.56379	0.0144734		CCNL1	9.1076	0.00105101		DOCK3	5.91057	0.00595383		GLDN	22.0256	4.65418e-05		KIF26A	15.7717	1.16e-05		MZT2A	8.71016	3.76087e-05		PMS2P5	9.55035	0.000418424		RP11-284F21.7	9.39852	0.000566018		SLC7A8	6.06947	0.0114415		TOX4	20.7262	0.000744795		ZNF397	22.6161	0.000189745
ARHGEF5	18.7226	0.000526354		CCNL2	6.20242	0.000174286		DOCK4	7.71764	0.000521749		GLE1	2.18394	0.00374836		KIF27	6.40867	0.00371929		MZT2B	3.33293	0.00507913		PMVK	17.0079	8.13387e-05		RP11-286N22.8	2.03069	0.0485307		SLC7A9	5.38903	0.00874642		TP53BP1	6.01477	0.0008711		ZNF407	5.97922	0.00242944
ARHGEF7	3.31064	0.00101581		CCNT1	30.3158	0.000395758		DOCK5	5.78623	0.00183496		GLG1	5.39969	0.000111102		KIF2A	3.82934	0.00433904		N4BP1	3.40819	0.00147591		PNISR	5.64715	0.000438645		RP11-287D1.3	3.57392	0.0108653		SLC9A1	3.33167	0.000177547		TP53BP2	3.08983	0.0027439		ZNF41	6.52549	0.000515677
ARHGEF9	7.20649	0.00269335		CCNT2	9.9584	0.00111864		DOCK6	2.25661	8.32008e-07		GLI1	4.04013	0.0114848		KIF2C	3.56859	0.000324193		N4BP2	7.10175	0.00324123		PNKD	2.20168	0.00220431		RP11-290F20.1	20.0001	0.00328527		SLC9A2	3.3538	0.0333513		TP53I11	2.09281	0.0236667		ZNF410	4.59552	0.00336491
ARID1A	8.1581	9.43034e-06		CCNY	6.38107	1.21567e-05		DOCK7	3.58687	0.00160766		GLI4	6.10675	0.00110892		KIF3A	9.46696	0.000233516		N4BP2L2	4.06047	0.00126647		PNKP	4.10015	0.000106366		RP11-290F20.2	9.65921	0.00314518		SLC9A3	9.8882	0.0108171		TP53I13	2.08389	0.0246877		ZNF414	2.35473	0.0251463
ARID1B	2.94647	0.000126759		CCNYL1	25.9757	0.000398159		DOCK9	7.25432	0.000313442		GLIPR1	5.74112	0.00152737		KIF3B	19.4152	0.000128535		N4BP3	10.5117	0.00137607		PNLDC1	6.96404	0.025346		RP11-291L22.3	11.4094	0.000302177		SLC9A5	7.47893	0.000109402		TP53I3	8.44912	0.00337744		ZNF416	4.86735	0.034806
ARID2	3.28127	0.00285251		CCNYL2	9.03129	0.00202205		DOHH	29.4159	0.000114494		GLIPR2	20.9852	3.23112e-08		KIF4A	12.5351	0.000118807		N6AMT1	6.33848	0.00225473		PNMA1	6.83057	4.57904e-06		RP11-292B8.1	13.6058	0.000498296		SLC9A6	9.6889	0.000184618		TP73	2.95105	0.000378093		ZNF417	5.74134	0.00223318
ARID3A	20.059	9.06258e-05		CCP110	5.58646	0.00137227		DOK1	19.0742	3.8626e-06		GLIS2	4.64555	0.00615006		KIF5A	4.82896	0.000622359		NAA10	3.06564	0.00126265		PNN	8.90292	5.67654e-05		RP11-295P9.3	45.3002	0.0211763		SLC9A7	6.18665	0.000785319		TPBG	3.88665	0.000480263		ZNF419	19.5135	0.000411906
ARID3B	2.92814	0.00575791		CCPG1	3.96285	0.00538981		DOK3	6.35453	0.000125395		GLIS3	2.63993	0.0156563		KIF5B	5.11998	0.00236577		NAA15	4.86228	0.000734111		PNO1	5.8546	0.000365911		RP11-296I10.3	4.34741	0.00161012		SLC9A8	6.55354	0.00678613		TPCN1	2.17445	0.00318022		ZNF425	3.62819	0.0155908
ARID4A	4.16562	0.00659285		CCR10	5.28965	0.00162563		DOK4	10.1189	0.00029917		GLMN	6.52421	0.00183331		KIF5C	3.73667	0.00552907		NAA16	7.46072	0.0011549		PNPLA2	4.42823	0.000106346		RP11-296I10.6	6.19607	0.00532365		SLC9B2	4.57862	0.000270428		TPCN2	5.64995	1.26464e-05		ZNF428	30.908	4.62392e-05
ARID4B	7.24652	0.000864953		CCS	7.13593	0.000121931		DOLPP1	9.50646	0.000306186		GLO1	4.41959	0.00134667		KIF7	2.02924	0.0364878		NAA20	5.97456	0.00681437		PNPLA5	10.4386	3.66007e-05		RP11-296O14.3	9.24354	0.00856549		SLCO1B3	4.8893	0.00690732		TPD52	4.64696	0.000871116		ZNF430	2.79527	0.00627659
ARID5A	3.03021	0.00669921		CCSAP	2.78469	0.00603507		DOM3Z	9.45615	3.63718e-05		GLOD4	16.076	1.38628e-06		KIF9	5.85827	0.00525535		NAA25	15.1786	0.000664304		PNPLA6	2.03136	0.000693042		RP11-298I3.5	5.37397	0.000266037		SLCO3A1	4.56599	0.00771256		TPD52L1	2.01479	0.00700901		ZNF431	5.28421	0.0117046
ARID5B	3.87221	0.000718153		CCT2	2.36937	0.00209238		DONSON	3.97824	0.0114767		GLRX3	2.4085	0.017246		KIFAP3	2.83712	0.000383626		NAA30	5.32926	0.000515102		PNPLA7	2.9291	0.0453043		RP11-298J20.4	5.24514	0.000236131		SLCO4A1	2.96727	0.000931038		TPD52L2	4.258	3.63713e-06		ZNF432	32.7928	0.0462584
ARIH1	2.95772	0.000956582		CCT5	2.57589	0.000493625		DOPEY1	6.80112	0.00990348		GLRX5	6.34356	7.47971e-07		KIFC1	29.7165	3.79479e-09		NAA35	8.4879	0.000392311		PNPLA8	3.65173	0.0308005		RP11-299G20.2	12.1135	0.000974547		SLFN5	11.0997	0.0044747		TPM1	5.36093	0.00255139		ZNF434	6.04422	0.00160432
ARIH2	17.0291	0.000140719		CCT6A	3.1282	0.00011687		DOT1L	3.25821	0.00454202		GLS	3.93439	0.00467487		KIFC2	9.17042	7.33277e-05		NAA38	15.7285	2.56585e-05		PNPO	2.25966	0.0168668		RP11-29H23.1	3.17641	0.0240017		SLFNL1	15.5551	3.63447e-05		TPM2	3.93802	2.8756e-05		ZNF436	2.79825	0.00616267
ARL1	12.7685	5.81405e-05		CCT6P1	8.49988	0.00013806		DPAGT1	3.33718	0.00228645		GLS2	6.90312	0.0066809		KIFC3	6.32825	0.000253384		NAA40	4.35189	0.00346938		PNPT1	4.43642	0.0011714		RP11-2C24.4	3.65058	0.0109491		SLIRP	7.19441	8.77112e-06		TPM3	3.47493	0.000350794		ZNF44	25.6415	0.00260534
ARL10	14.9304	0.00138328		CCT6P3	7.18048	0.00164198		DPCD	5.47766	0.000618402		GLT25D1	4.02248	0.000347434		KIN	5.55579	0.000244853		NAA50	8.78894	0.000485775		PNRC1	3.36402	0.00657302		RP11-303E16.8	14.3827	0.000476673		SLK	8.05749	0.00179286		TPM4	4.60305	0.000538045		ZNF440	5.20336	0.00131253
ARL13B	5.99953	0.000707001		CCT8	2.81571	0.000347723		DPF1	3.64696	0.000532997		GLT8D2	2.78119	0.0404989		KIRREL	11.34	0.000507683		NAAA	3.90394	0.000948246		PNRC2	5.61913	0.000104514		RP11-304F15.7	6.31362	0.018046		SLMAP	4.97775	0.000105203		TPMT	3.45636	0.00541232		ZNF441	4.2269	0.000184577
ARL15	46.5726	0.000186087		CCZ1	6.7065	0.000242528		DPF2	2.00453	0.00652454		GLTSCR1	2.31601	0.00562411		KITLG	2.37337	0.00725454		NAALAD2	23.0068	0.00356925		POC1A	8.14966	0.000114976		RP11-304M2.2	6.48301	0.0205568		SLMO1	14.595	0.00121815		TPP1	2.36651	0.00562882		ZNF443	5.95607	0.0124949
ARL16	3.91739	0.000424339		CCZ1B	5.8301	0.000175562		DPH1	2.21318	0.0132132		GLTSCR2	2.14991	0.000708241		KLC1	5.40045	1.37753e-05		NAB1	13.7742	0.000350474		POC1B	4.13867	0.00332866		RP11-305M3.3	15.6662	4.60028e-05		SLMO2	7.06743	0.000135389		TPP2	5.54753	0.00123237		ZNF444	3.00427	0.00156937
ARL17A	8.0902	0.00401165		CD101	8.30361	0.00396949		DPH3	2.02512	0.00028314		GLUD1	2.24689	0.000771505		KLC2	4.38504	1.24683e-05		NAB2	21.9871	6.27054e-06		POC5	2.30434	0.00710027		RP11-305N23.1	4.46307	0.00259114		SLTM	7.9667	0.000965205		TPPP3	5.3718	0.00534728		ZNF445	18.4053	0.000164488
ARL17B	9.71161	0.00644868		CD109	2.67508	0.00907389		DPH5	2.84736	0.00167623		GLUD1P3	6.9847	0.0177405		KLC3	3.1842	0.000304564		NABP1	5.64816	0.000561862		PODNL1	10.6407	0.00560816		RP11-307E17.8	5.39176	0.00490394		SLU7	4.85901	0.00138136		TPR	7.71989	0.00130348		ZNF446	2.84654	0.00813492
ARL3	26.3474	0.00021696		CD151	3.71999	7.74778e-05		DPM1	6.14148	6.11195e-05		GLUL	4.72775	0.000249646		KLC4	5.0168	0.011369		NABP2	2.27643	0.00421975		PODXL	5.31382	0.000127205		RP11-313P13.3	6.16377	0.0015751		SLX1A	17.0392	0.00557177		TPRA1	2.67748	0.00309239		ZNF449	2.36843	0.0112242
ARL4A	6.84879	0.000523541		CD160	15.4382	0.0139933		DPM2	2.08139	0.00883405		GLYCTK-AS1	21.9003	0.00845943		KLF10	9.82108	0.000142548		NACA	2.25131	4.19691e-05		POFUT1	12.3617	0.000101483		RP11-315D16.2	19.2867	0.000704955		SLX1B	6.13878	0.00808344		TPRG1L	8.07105	2.8714e-07		ZNF45	3.50601	0.00563896
ARL4C	8.60165	0.000246591		CD163L1	3.63285	0.0062367		DPM3	2.72112	0.00425041		GLYR1	12.64	5.09436e-07		KLF11	4.23642	0.000296004		NACC1	4.54184	1.17839e-05		POFUT2	4.85192	0.00305686		RP11-31F15.1	23.226	0.000242694		SLX1B-SULT1A4	7.25998	0.0241508		TPRKB	3.30348	0.000491087		ZNF451	5.51841	0.00175405
ARL4D	5.1581	0.00315779		CD164	2.48826	0.0159982		DPP3	11.4141	4.48777e-06		GM2A	6.84846	0.000109042		KLF12	5.97533	0.000804698		NACC2	6.80835	1.88704e-06		POGK	3.06059	0.000556404		RP11-320M2.1	4.21223	0.0220986		SLX4	6.16772	0.00154708		TPRN	8.26007	0.000513599		ZNF460	7.18431	0.00223467
ARL5A	7.57538	0.00069065		CD164L2	8.33869	0.00886124		DPP4	7.412	0.00772019		GMCL1	10.2543	0.000188427		KLF13	19.4474	3.61646e-06		NADK	3.05102	0.000165218		POGLUT1	8.00816	0.0039946		RP11-322M19.1	7.82238	0.00328047		SMAD1	20.827	0.00055888		TPST1	2.14438	0.00685504		ZNF462	22.2047	2.44922e-05
ARL5B	3.75244	0.00343832		CD22	27.6732	0.00629137		DPP8	25.5779	0.000397897		GMEB1	6.54146	1.07926e-05		KLF15	15.6224	0.0212433		NADKD1	6.39719	0.00160971		POGZ	12.4251	0.000222305		RP11-323F5.2	4.75039	0.0256567		SMAD2	3.32022	0.00447697		TPT1-AS1	8.91288	0.00201927		ZNF467	3.54658	0.0362947
ARL6	4.09217	0.0251187		CD226	21.6886	0.00495256		DPP9	2.18334	0.000708695		GMEB2	3.38491	0.000568548		KLF16	11.9592	3.32205e-06		NADSYN1	7.13894	0.000132155		POLA1	4.59095	0.00230308		RP11-324H6.6	38.9513	0.0027585		SMAD3	4.70803	1.20236e-05		TPX2	2.45844	0.00323828		ZNF473	3.11722	0.000606954
ARL6IP1	3.64468	0.00225193		CD274	3.06725	0.00503032		DPY19L1	3.05446	0.00104863		GMFB	5.01292	0.00354359		KLF2	2.97243	0.00299059		NAE1	3.43428	0.000638065		POLA2	3.49406	0.00372355		RP11-325F22.4	35.4665	0.00237731		SMAD4	9.49903	0.000479122		TRA2A	17.5532	0.000156346		ZNF48	26.2615	4.89253e-05
ARL6IP4	6.55585	0.000266541		CD276	2.74701	0.000634958		DPY19L3	4.62929	0.0070236		GMIP	2.92203	0.00106906		KLF3	2.00203	0.000206323		NAGA	3.65636	0.00029155		POLB	2.06314	0.00322347		RP11-327J17.3	10.9018	0.000313603		SMAD5	3.54405	0.00164446		TRA2B	8.97644	0.000462296		ZNF480	9.39156	0.000652527
ARL8A	2.12475	0.0029938		CD27-AS1	20.3969	0.0160859		DPY19L4	7.28705	0.0013227		GMNN	3.35489	0.00279939		KLF4	2.19756	0.00192679		NAGK	20.3568	0.00014956		POLD1	7.30112	8.98643e-06		RP11-330L19.4	17.4441	9.10394e-06		SMAD6	2.98782	0.0117782		TRABD	2.37436	0.000882162		ZNF483	5.13762	0.0020297
ARL8B	2.93241	0.00745878		CD2AP	6.04745	0.000801155		DPYSL2	16.6366	1.1858e-05		GMPPA	10.2471	0.000111014		KLF5	19.0204	4.42969e-05		NAGPA	3.25145	0.000957573		POLD2	2.23106	0.000236858		RP11-330M2.7	8.86846	0.00745851		SMAD9	19.0489	5.35421e-07		TRADD	4.42979	8.26401e-05		ZNF485	6.68437	0.00162006
ARMC10	2.31039	0.000669687		CD2BP2	10.402	6.31396e-06		DPYSL3	22.7304	9.64055e-07		GMPPB	9.13136	0.000326528		KLF6	20.2855	5.65517e-05		NAGS	5.42606	0.00172758		POLD3	4.09191	0.00708785		RP11-333E1.1	27.6124	0.00069134		SMAP1	4.07538	0.00256249		TRAF1	49.6588	0.000595009		ZNF490	3.26247	0.0163548
ARMC2	7.46617	0.0039658		CD302	6.18305	0.0219042		DR1	3.83081	0.000456433		GMPR2	3.0223	0.0019912		KLF7	19.2137	0.000822946		NAIF1	22.5993	7.04198e-06		POLDIP2	9.56555	1.69851e-05		RP11-334C17.5	12.008	0.0330891		SMARCA1	7.24778	0.000574575		TRAF2	9.11508	0.000165681		ZNF496	3.00806	8.46223e-05
ARMC3	6.30353	0.0234246		CD320	2.58628	0.001514		DRAM1	2.69538	0.00768009		GNA11	6.60882	4.34384e-06		KLF9	22.0618	0.000981055		NAIP	9.97851	0.000161217		POLDIP3	2.38132	0.00160673		RP11-334E6.10	5.56102	0.0436293		SMARCA2	6.28494	0.000265189		TRAF3	9.60674	5.01819e-06		ZNF497	5.82547	0.00496713
ARMC4	3.59077	0.00572317		CD33	4.42049	0.00728996		DRAM2	3.27862	0.00292892		GNA12	2.29956	0.00305866		KLHDC10	7.52913	0.000323039		NAMPT	3.04977	0.00178121		POLE	5.24684	0.000682334		RP11-337C18.8	16.3806	0.000381556		SMARCA4	3.04808	0.000168771		TRAF3IP1	15.7546	8.21644e-08		ZNF498	7.51198	1.3732e-05
ARMC6	3.27016	6.08893e-05		CD37	4.65364	0.0350577		DRAP1	6.66163	0.000332173		GNA13	2.07352	0.0045883		KLHDC2	3.2661	0.00365666		NANOS1	8.26114	0.000195418		POLE2	3.37633	0.000191882		RP11-33B1.1	6.43985	0.00913304		SMARCA5	4.62634	0.00587457		TRAF3IP2-AS1	20.3389	0.000727555		ZNF500	3.68873	0.00468723
ARMC7	4.25808	0.000112981		CD3EAP	7.82577	2.73154e-05		DRG1	12.5651	0.000154349		GNAI1	5.2928	4.50917e-05		KLHDC3	6.40337	0.000394466		NANP	2.77781	0.0128482		POLE3	3.02073	0.00355179		RP11-33N16.3	14.145	0.0103351		SMARCAD1	5.00406	0.00286152		TRAF3IP3	17.4675	0.000372362		ZNF503	2.29764	0.0101404
ARMC8	7.28334	0.00205846		CD4	4.6329	0.0231587		DRG2	4.17695	0.000291617		GNAI2	3.76501	0.000125375		KLHDC4	12.4156	2.58193e-06		NANS	4.15987	0.0022979		POLG	6.83623	1.21184e-05		RP11-343C2.9	2.81723	0.0150015		SMARCAL1	2.01811	0.0122546		TRAF4	6.47554	2.08634e-06		ZNF507	12.2743	0.000556127
ARMC9	4.18746	0.000807747		CD40	6.17361	0.00011886		DROSHA	6.32109	0.00130882		GNAI3	5.0269	0.000198656		KLHDC5	7.2807	0.000185099		NAP1L1	5.24586	0.00061643		POLG2	7.8888	0.000285588		RP11-345J4.5	5.47104	0.0136308		SMARCC1	6.7792	0.000101903		TRAF5	7.15504	0.00422512		ZNF510	7.29644	0.000557355
ARMCX3	28.8074	0.000275683		CD44	2.59184	0.00575376		DRP2	6.30684	0.0291142		GNAQ	20.026	0.00141349		KLHDC8B	6.63342	0.00650919		NAP1L4	11.2585	5.55641e-05		POLH	6.76739	0.000797947		RP11-345J4.8	13.0116	0.00141114		SMARCC2	4.89634	9.86902e-06		TRAF6	2.20217	0.00902357		ZNF512	8.28531	0.000152742
ARMCX5	4.63767	0.00242642		CD46	5.50468	0.00131208		DSC2	3.04072	0.00238502		GNAS	2.08374	0.00124595		KLHL12	8.28171	0.0020118		NAPB	10.8247	0.000510417		POLI	6.29529	0.00241679		RP11-346D6.6	35.509	0.0221822		SMARCD1	2.49593	0.000815829		TRAFD1	7.84008	3.50263e-06		ZNF512B	11.1208	3.3945e-05
ARMCX6	6.5501	0.00183132		CD47	2.95758	0.00248551		DSC3	3.23644	0.00177297		GNAT2	8.31216	0.0388213		KLHL15	2.98959	0.000360173		NAPEPLD	18.0573	0.0013057		POLK	5.6807	0.00140522		RP11-346I3.4	4.06683	0.0439333		SMARCD2	18.394	2.87525e-05		TRAIP	5.43461	3.49106e-05		ZNF513	6.04452	0.00111601
ARNT	4.02154	0.00293484		CD55	2.87152	0.00261524		DSCC1	3.24378	0.00324133		GNB1	20.6376	0.000112895		KLHL17	6.60724	8.60377e-06		NAPG	4.64881	0.000317903		POLL	7.55211	0.0135784		RP11-347C12.1	14.1729	2.89792e-05		SMARCD3	8.03077	0.00018955		TRAK1	8.24374	0.000139154		ZNF514	13.7346	0.00110434
ARNTL	2.39077	0.00148827		CD58	6.56194	0.0105397		DSCR3	5.02849	0.00241797		GNB1L	8.52381	4.63321e-05		KLHL18	4.64692	7.22378e-05		NAPSA	3.77846	0.0325135		POLM	4.1793	0.00473703		RP11-347C12.2	24.1137	0.000757026		SMARCE1	3.93785	0.000790779		TRAK2	25.3418	0.000330426		ZNF516	2.52357	0.000266637
ARNTL2	2.89062	0.00171848		CD59	6.11311	0.000738753		DSCR9	3.89488	0.0489586		GNB3	5.05889	0.0155544		KLHL2	8.77849	0.000406041		NARF	3.13756	0.00790399		POLN	5.57205	0.0124907		RP11-349A22.5	174.927	3.8985e-05		SMC1A	5.59102	0.000110575		TRAM2	10.1929	6.28285e-05		ZNF517	6.21115	0.000134865
ARPC1A	2.12151	0.000291098		CD63	9.97531	0.000245258		DSE	5.15429	0.000330805		GNB5	3.25555	0.000142816		KLHL20	11.6	0.000151778		NARFL	2.73511	0.00169094		POLQ	9.1978	0.00168092		RP11-34P13.11	11.6545	0.00374303		SMC2	5.60344	0.00182481		TRANK1	4.66894	0.00566877		ZNF518A	8.4507	0.00134786
ARPC1B	8.63923	0.000366366		CD74	12.7779	0.00502416		DSG2	8.20216	0.000281381		GNE	2.49465	0.00861941		KLHL21	2.61325	0.000287466		NARG2	6.09046	0.000851459		POLR1A	16.4375	3.98723e-05		RP11-34P13.12	43.6149	0.00394973		SMC3	7.46601	0.000522662		TRAPPC10	7.69565	2.75936e-05		ZNF518B	2.15211	0.00560258
ARPC2	2.23178	0.000215305		CD81	2.39564	0.000223614		DSG3	6.57858	0.0386963		GNG7	9.44738	7.37626e-06		KLHL22	16.0373	0.000303101		NARS	5.10789	0.000280161		POLR1B	2.92469	0.00359612		RP11-34P13.13	9.43982	0.00644956		SMC4	8.29343	0.00277734		TRAPPC11	2.55489	0.00297951		ZNF519	9.87961	0.0124833
ARPC3	13.2521	0.00168402		CD82	33.8092	0.000124525		DSN1	10.9169	0.000598585		GNGT1	22.3608	0.00120423		KLHL23	3.93559	0.00414059		NARS2	3.96047	0.00164409		POLR1C	2.7192	0.00130314		RP11-34P13.7	22.5761	0.0108222		SMC5	9.79982	0.00102224		TRAPPC12	4.34267	0.00296976		ZNF525	6.43261	0.00117459
ARPC4	8.40367	3.95459e-05		CD83	10.704	3.19364e-05		DSP	4.8703	0.000388346		GNL1	22.4067	2.31295e-05		KLHL24	4.33298	0.000325168		NASP	15.286	0.000221324		POLR1D	2.36058	0.019475		RP11-351I24.1	17.2466	0.00318013		SMC6	7.17094	0.000663576		TRAPPC2	2.52893	0.0125858		ZNF526	8.021	2.59678e-05
ARPC5	19.9883	7.21809e-05		CD8A	7.89965	0.0188248		DST	9.54082	0.000911508		GNL2	5.42699	0.00040653		KLHL25	4.89068	2.84109e-05		NAT1	2.93156	0.0276311		POLR1E	3.78935	7.37965e-05		RP11-356J5.12	7.34927	0.0133691		SMCHD1	6.63237	0.00244434		TRAPPC2L	2.79136	0.000217574		ZNF527	2.80485	0.0415849
ARPC5L	18.8538	6.6587e-07		CD9	18.4011	0.000110638		DSTN	2.4489	0.00462803		GNL3	4.66884	0.000183421		KLHL28	5.40899	0.00965503		NAT10	5.5567	0.000297264		POLR2A	2.1619	0.000188948		RP11-357H14.19	6.18942	0.000245038		SMCR7	4.923	0.00116048		TRAPPC3	27.1538	0.000212921		ZNF528	19.264	0.000358706
ARRB1	4.06469	0.0010754		CD99	2.49437	0.00280046		DSTYK	14.2742	0.000146566		GNL3L	9.19593	1.19947e-05		KLHL29	3.34155	0.000695223		NAT14	23.1734	0.000135222		POLR2B	3.10499	0.00529728		RP11-357H14.20	3.92812	7.65236e-05		SMCR7L	3.11959	0.000257762		TRAPPC4	3.02998	0.00277401		ZNF530	13.3148	0.00809266
ARRDC1	2.14723	4.64222e-05		CD99P1	3.80466	0.018981		DTD1	2.82237	6.45683e-05		GNPAT	3.02177	0.0031174		KLHL30	4.83539	0.00469333		NAT8L	26.8854	1.21319e-05		POLR2C	7.00825	6.80862e-05		RP11-358M11.2	3.19443	0.0406992		SMCR8	8.45834	0.000350613		TRAPPC6A	8.26784	0.00100027		ZNF532	9.68734	0.000186006
ARRDC2	5.05522	1.66779e-06		CDADC1	40.6752	0.000223294		DTNA	2.68111	0.00724342		GNPDA1	3.286	0.00333425		KLHL32	5.7595	0.0173654		NAT9	8.50052	9.42055e-06		POLR2D	5.62811	0.000144015		RP11-359M6.1	11.4232	0.0424793		SMEK1	8.21758	0.000926235		TRAPPC6B	13.7004	1.7604e-05		ZNF543	2.91166	0.0287069
ARRDC3	4.00782	0.00484769		CDAN1	2.42011	0.00828577		DTNB	4.17183	0.00179853		GNPDA2	4.58685	0.00747251		KLHL35	3.36997	0.00467365		NAV1	2.97545	0.000743763		POLR2E	8.04454	1.24543e-05		RP11-365P13.3	8.21169	0.0306818		SMEK2	12.7603	0.000491628		TRAPPC8	5.61213	0.00329644		ZNF544	3.86644	0.00213415
ARSA	6.76435	0.00940204		CDC123	4.80587	0.000868995		DTNBP1	21.2096	3.40139e-06		GNPNAT1	7.40568	0.000207809		KLHL36	7.11862	6.77318e-06		NAV2	10.4878	0.00170095		POLR2F	2.88295	0.000406354		RP11-368I7.2	4.4132	0.0271214		SMG1	7.1553	0.00124732		TRAPPC9	3.30852	0.000303967		ZNF547	5.87441	0.0210531
ARSD	5.8971	0.0468406		CDC14A	2.28791	0.043167		DTWD1	3.30963	0.0250993		GNPTAB	4.49941	0.00470059		KLHL5	5.96643	0.00112958		NAV3	3.95749	0.00228665		POLR2H	2.34937	0.0034995		RP11-368J21.1	16.1663	0.00157696		SMG5	7.01564	6.77291e-05		TRDMT1	5.25509	0.0164571		ZNF548	12.1234	6.63078e-05
ARSG	6.15964	0.00432883		CDC14B	3.33599	0.00177257		DTX2_1	5.02011	0.000153417		GNPTG	7.73106	0.000123171		KLHL7	3.70375	0.00342266		NBAS	3.91812	0.00116443		POLR2J2	18.7684	0.00506506		RP11-368J21.2	10.9651	0.000174847		SMG6	18.7539	3.1967e-05		TRERF1	7.2422	4.02377e-06		ZNF551	4.95177	0.00177671
ARSJ	8.49757	0.00106236		CDC16	18.8565	0.000335327		DTX3L	2.59003	0.00058253		GNRH1	13.0966	0.00232066		KLHL8	4.84155	0.00142451		NBEA	10.0829	6.42941e-05		POLR2J3	16.6435	9.09463e-05		RP11-368P15.3	37.7232	0.021367		SMG7	3.85778	0.00250439		TREX1	4.01803	0.00418736		ZNF552	19.554	6.82629e-05
ARSK	2.244	0.0226441		CDC23	2.27796	0.00846787		DTX4	6.43059	0.00370794		GNRHR2	42.1664	0.00151728		KLK7	6.48589	0.0138244		NBEAL1	6.73133	0.00221785		POLR2J4	13.2419	0.000420944		RP11-369J21.5	5.30638	0.0182223		SMG8	4.54724	0.00176848		TRHDE	20.8385	0.00103594		ZNF554	8.39493	0.0003039
ARTN	6.36996	0.00046083		CDC25A	27.2012	0.000157999		DUOX1	6.72778	0.00140784		GOLGA1	3.75348	0.00322114		KLK8	5.65499	0.00518956		NBEAL2	3.75988	0.000198954		POLR3A	4.63167	0.000280585		RP11-371E8.4	12.2274	0.000156324		SMG9	3.1168	0.000570701		TRIAP1	2.68844	0.0172022		ZNF555	3.89787	0.0199727
ARV1	4.3723	0.0178428		CDC25B	4.94161	1.12782e-05		DUOX2	11.0755	0.0285012		GOLGA2	29.6375	4.16166e-07		KLRAP1	8.49913	0.000381134		NBL1	13.8672	4.43247e-06		POLR3B	4.40611	0.00210787		RP11-373N22.3	5.19027	0.0220401		SMN1	20.3946	0.000165646		TRIB1	2.01973	0.00319294		ZNF557	5.31152	0.000110139
ARVCF	14.5557	7.70606e-06		CDC26	25.5588	0.0117708		DUS1L	4.01757	0.00033743		GOLGA2B	18.438	0.00209538		KNTC1	6.78131	0.00311215		NBN	4.6279	0.000329554		POLR3C	2.8758	0.000235779		RP11-37B2.1	6.463	0.00133195		SMN2	12.2543	9.6977e-07		TRIM10	13.0265	0.0242252		ZNF558	5.29031	0.00206528
AS3MT	11.4232	0.0424793		CDC27	7.25532	0.00144075		DUS2L	2.84996	0.0130217		GOLGA3	6.76354	4.66256e-06		KPNA1	3.97014	0.0047762		NBPF1	8.71597	1.31034e-05		POLR3D	7.06778	0.000161719		RP11-381O7.3	31.5127	0.00570632		SMNDC1	2.74141	0.00154264		TRIM11	8.98355	4.16007e-05		ZNF562	6.42642	0.000313327
ASAH2	13.1404	0.0132553		CDC34	2.93368	0.00103598		DUS3L	2.71649	0.00251399		GOLGA4	7.48383	0.000822683		KPNA3	2.24268	0.011578		NBPF10	10.4639	7.82774e-06		POLR3E	4.66578	0.000150688		RP11-382A18.1	3.36463	0.0202315		SMO	18.7325	5.3651e-05		TRIM13	7.14857	0.00226742		ZNF565	3.92701	0.00266095
ASAH2B	12.7446	0.000789427		CDC37	4.03202	0.000255496		DUS4L	4.00693	0.00608454		GOLGA5	6.44474	0.00021971		KPNA4	16.9253	0.000420162		NBPF11	7.61869	0.0115763		POLR3F	4.04104	0.00447223		RP11-382J12.1	12.2492	0.016168		SMOX	6.88271	5.0203e-07		TRIM14	2.38711	0.000983509		ZNF566	5.70666	0.00102553
ASAP1	3.97036	0.00164375		CDC37L1	6.97854	0.000256033		DUSP11	3.40534	0.00634856		GOLGA6L5	19.6533	0.00199091		KPNA5	5.98116	0.00670592		NBPF12	11.5463	0.000131311		POLR3G	4.65336	0.00107509		RP11-383C5.4	9.76746	0.0409079		SMPD1	2.17664	0.00106878		TRIM15	4.93088	0.0281657		ZNF567	3.03831	0.00406564
ASAP2	2.88073	0.0264985		CDC40	3.6644	0.00552622		DUSP12	2.82481	0.0150065		GOLGA6L9	3.56236	0.0245842		KPNA6	9.47199	0.00043819		NBPF14	12.3674	2.88104e-05		POLR3GL	5.53869	0.00146571		RP11-383J24.5	20.4897	1.71373e-05		SMPD2	4.04808	0.0010806		TRIM16	4.97179	0.000802668		ZNF57	4.60637	0.00243805
ASAP3	4.40606	0.000101425		CDC42	11.0937	0.000144577		DUSP16	9.13961	1.15984e-05		GOLGA7	3.57382	0.00205097		KPNB1	23.5724	8.30073e-05		NBPF15	12.299	3.16301e-05		POLR3H	8.85257	1.01507e-05		RP11-384F7.1	15.5165	0.00570548		SMPD3	13.335	0.00179187		TRIM2	2.22701	0.0218151		ZNF572	8.35014	0.00952181
ASB1	4.30874	5.58127e-05		CDC42BPA	7.56017	0.000989931		DUSP19	11.5345	0.03964		GOLGA8A	12.1874	0.00083481		KPTN	12.9528	2.86764e-05		NBPF16	8.5348	0.0270505		POLR3K	6.60416	0.000322991		RP11-384K6.6	10.3665	0.000483692		SMPD4	6.46898	1.16442e-05		TRIM23	6.60222	0.0011093		ZNF573	5.22717	0.000166838
ASB13	2.20096	0.00229313		CDC42BPB	4.88387	0.000103012		DUSP2	2.30395	4.13411e-05		GOLGA8B	7.27787	0.0349984		KRAS	5.50327	0.00253532		NBPF20	11.9722	7.48912e-08		POLRMT	2.08736	8.67503e-05		RP11-385D13.1	13.5182	0.0151838		SMPDL3B	4.87245	0.000942224		TRIM24	2.6214	0.00315106		ZNF576	10.089	0.0076798
ASB14	4.8514	0.0062112		CDC42BPG	29.5551	1.10733e-05		DUSP4	21.5823	2.21086e-05		GOLGA8H	7.31276	0.00673905		KRCC1	12.0103	0.00405518		NBPF24	9.04569	0.0187986		POM121	2.60908	0.000321569		RP11-386G11.10	15.6483	0.000606674		SMS	5.77932	0.000128486		TRIM25	19.1004	3.93942e-05		ZNF577	4.41528	0.0129926
ASB3	3.71848	0.000891386		CDC42EP2	2.06255	0.00258994		DUSP5	2.94338	0.000925899		GOLGA8IP	12.222	0.0135486		KREMEN1	4.08553	6.66604e-05		NBPF2P	26.6949	0.00925146		POM121C	2.54751	0.00367699		RP11-387D10.2	9.93993	0.0452352		SMTN	2.39163	0.0074725		TRIM26	21.381	7.04943e-06		ZNF578	2.43447	0.0270592
ASB6	3.22527	0.000173047		CDC42EP4	3.48054	8.70585e-06		DUSP5P	7.52267	0.00291296		GOLGB1	8.6287	0.000998411		KREMEN2	3.20415	0.00461869		NBPF3	6.19628	0.00854116		POMGNT1	2.10569	0.00513665		RP11-389E17.1	8.46645	0.0101995		SMU1	2.61591	0.00224722		TRIM27	4.63201	0.000534639		ZNF580	6.57969	0.000534237
ASB7	4.62211	0.00065693		CDC42SE1	3.81271	0.00157389		DUSP6	3.48368	0.00084981		GOLIM4	4.63179	0.00710307		KRI1	11.0822	2.91582e-05		NBPF8	14.7497	0.000206505		POMT1	3.65845	0.00316883		RP11-390F4.3	2.20415	0.0310404		SMUG1	8.67155	7.24509e-05		TRIM3	6.71993	0.00378083		ZNF581	4.03094	0.000200139
ASB8	5.70852	0.000524116		CDC42SE2	2.79576	0.00453145		DUSP7	6.0687	5.99534e-05		GOLM1	5.65842	2.42458e-05		KRIT1	12.3198	0.000368334		NBPF9	12.2252	0.000364941		POMT2	10.1203	0.000207712		RP11-392A22.2	8.54433	0.0350187		SMURF1	5.45027	0.000112697		TRIM32	9.47336	0.00776262		ZNF584	5.20549	0.00225614
ASCC2	2.40254	0.0013238		CDC45	4.96837	5.26244e-05		DUSP8	2.58686	0.0136792		GOLPH3L	10.5029	0.00116932		KRR1	4.6878	0.000122943		NBR1	9.60873	0.000546511		POP1	4.66154	0.000458306		RP11-392P7.8	19.2984	0.00393827		SMURF2	8.1538	0.00067743		TRIM33	4.93799	0.000380326		ZNF585B	3.50253	0.0463619
ASCC3	5.71063	0.00122847		CDC5L	6.33699	0.000746727		DUSP9	12.454	9.44661e-06		GOLT1A	5.90519	0.00129427		KRT13	2.95378	0.0384488		NBR2	26.3215	0.00557189		POP5	4.3207	0.00266868		RP11-393B14.1	2.06463	0.0494885		SMYD2	6.99185	0.00161255		TRIM35	11.3474	5.69167e-05		ZNF586	5.37843	0.0295444
ASH1L	11.9491	0.00058176		CDC6	2.9403	0.000250749		DUT	3.01769	0.000169693		GOLT1B	2.36588	0.00904595		KRT15	13.5167	9.94624e-05		NCAPD2	2.60887	0.00579812		POP7	2.18011	0.00198379		RP11-395I14.2	9.56006	0.00479933		SMYD3	3.02577	0.0498672		TRIM36	3.3264	0.00010319		ZNF587	8.58815	0.000613319
ASH2L	5.78245	0.00100244		CDC7	7.86769	0.00116424		DVL1	9.03579	9.80594e-06		GON4L	4.89769	0.000668477		KRT19	4.28231	0.000755021		NCAPD3	4.15391	0.00196877		PORCN	2.78147	0.00630664		RP11-395P17.3	5.68429	0.000873215		SMYD4	11.435	0.000459929		TRIM37	5.27542	0.00160212		ZNF589	11.5515	0.000499546
ASIC1	5.88458	8.01911e-07		CDC73	8.87638	8.1676e-05		DVL2	4.03117	1.27487e-05		GOPC	5.15628	0.000353179		KRT20	36.8714	8.51046e-05		NCAPG	3.48505	0.000534207		POT1	2.22552	0.0286242		RP11-403I13.8	2.564	0.0325096		SNAI1	3.56213	0.000633894		TRIM38	4.24077	0.00319082		ZNF592	3.15368	0.00298249
ASL	3.61572	0.000219847		CDCA2	4.63191	0.000893983		DVL3	2.42568	0.000744962		GORAB	9.44013	0.00147926		KRT23	3.98744	0.0294018		NCAPG2	24.6772	4.74882e-05		POTEF	12.668	1.31694e-05		RP11-405L18.1	8.97519	2.38192e-05		SNAP29	2.68797	0.0016184		TRIM39	8.43907	0.00109738		ZNF593	3.19198	0.00136343
ASMTL	2.85049	0.000452501		CDCA4	2.22759	0.00569489		DYM	2.29893	0.00308028		GORASP1	9.72567	9.08526e-06		KRT7	2.54482	0.0143981		NCAPH	4.33494	0.000418472		POTEI	20.79	0.000597045		RP11-407N17.4	3.47994	0.0209578		SNAP47	2.48102	0.00286809		TRIM39-RPP21	5.47566	0.017529		ZNF594	5.17587	0.00313539
ASNA1	5.61291	1.94972e-06		CDCA5	4.92075	0.000121779		DYNC1H1	4.95787	0.00021088		GOSR1	3.89196	0.000609929		KRT8P12	15.3854	0.000396715		NCAPH2	2.66703	0.00172207		POU2F1	27.0135	0.00012433		RP1-140A9.1	11.4161	0.00566763		SNAPC1	4.90979	0.000915897		TRIM4	7.23992	6.25411e-06		ZNF595	8.31872	0.00173795
ASNS	2.45395	0.0029124		CDCA7	2.41229	0.00548271		DYNC1I2	4.81069	0.0025756		GOT1	2.29464	0.00841273		KRT9	12.5951	0.00034797		NCBP1	2.74005	0.0160299		POU3F1	4.44197	0.0359377		RP11-40F6.2	2.38489	0.00447675		SNAPC3	11.0542	0.000925087		TRIM41	37.3939	5.28645e-06		ZNF596	4.70753	0.00335111
ASNSD1	2.37849	0.00239543		CDCA7L	4.72281	0.000336177		DYNC1LI1	6.98426	4.34024e-06		GP1BA	43.2914	0.000296922		KRTAP4-7	17.9478	0.00813564		NCBP2	26.0569	9.25415e-05		POU5F1	2.68506	0.0153027		RP11-418J17.1	20.6085	1.70525e-05		SNAPC4	5.40348	0.000925351		TRIM44	17.8957	0.000178782		ZNF598	4.00912	0.00019533
ASPH	3.45703	0.00362703		CDCA8	4.5521	0.000250271		DYNC1LI2	33.9749	7.09913e-05		GPAA1	3.35418	0.000244082		KRTCAP2	3.13011	0.000264084		NCDN	2.91842	0.000226491		POU6F1	7.45334	0.00634219		RP11-419C5.2	5.85298	0.00576907		SNAPC5	5.195	0.00173617		TRIM45	17.833	2.01864e-05		ZNF600	4.38109	0.0134668
ASPHD1	14.7809	0.000835807		CDH1	2.87713	0.00282329		DYNC2H1	5.60495	0.00224036		GPAM	3.25463	0.00157382		KSR1	6.40783	8.3053e-06		NCK1	5.44169	0.00754403		PPA2	2.3106	0.0052767		RP11-41O4.2	12.5934	0.000293715		SNAPIN	3.64148	0.00479599		TRIM46	2.85008	0.0151887		ZNF607	10.9897	0.000295813
ASPHD2	2.86821	0.00399871		CDH15	4.88947	0.0226494		DYNC2LI1	2.14028	0.0141914		GPANK1	13.3991	0.000327508		KSR2	3.49342	0.010751		NCK2	9.95573	3.6106e-05		PPAN	24.9358	0.000197981		RP11-421F16.3	6.61797	0.00574015		SND1	2.62113	0.000361751		TRIM47	2.00772	4.98337e-05		ZNF608	6.87973	0.000989501
ASPM	6.67125	0.00145534		CDH22	3.74398	0.00436159		DYNLL1	2.46484	0.00064456		GPAT2	2.13894	0.000672513		KTN1	7.00348	0.0019981		NCKAP1	18.521	0.000258151		PPAN-P2RY11	3.36587	0.0314501		RP11-421L21.3	7.23873	0.00987185		SNED1	3.95675	0.00701994		TRIM5	5.11165	0.00156674		ZNF609	12.9166	2.65849e-05
ASPSCR1	5.39201	2.98301e-05		CDH24	3.91144	0.000877025		DYNLL2	42.8393	2.67893e-05		GPATCH1	3.21813	0.0035598		KXD1	2.12694	0.00372689		NCKAP1L	8.62763	0.0320404		PPAP2C	2.21926	0.000473038		RP11-423H2.1	22.3134	0.000539115		SNF8	11.9104	1.9676e-06		TRIM54	3.44546	0.00529625		ZNF611	3.79929	0.00354303
ASRGL1	10.8881	0.000331462		CDHR3	15.2371	0.00400966		DYNLT1	2.28317	0.00802715		GPATCH2	6.55609	0.00559254		L1CAM	3.09301	0.0250332		NCKIPSD	7.19854	4.1201e-05		PPARA	3.3395	0.00584708		RP11-428C6.1	4.15434	0.000216819		SNHG10	5.10285	0.00908306		TRIM56	12.3436	5.66976e-06		ZNF613	8.60579	0.032773
ASS1	3.32891	0.000855018		CDHR5	13.9046	0.00495347		DYNLT3	4.7734	0.00096589		GPATCH3	17.88	1.05349e-05		L2HGDH	20.5641	0.000206231		NCL	10.47	3.24278e-06		PPARD	3.2388	0.000171542		RP11-429G19.2	5.74531	0.0108575		SNHG11	2.56705	0.0143025		TRIM62	2.10691	0.0293002		ZNF614	3.21446	0.000338595
ASTE1	3.47155	0.0227211		CDIPT	3.8359	0.00106808		DYRK1A	21.7705	0.000187062		GPATCH4	11.214	4.97502e-05		L3MBTL1	19.3481	0.00295668		NCLN	3.12526	0.000156799		PPARG	2.95567	0.000559169		RP11-429G19.3	9.65921	0.00314518		SNHG12	2.83149	0.0059314		TRIM65	13.6839	3.36109e-05		ZNF615	2.62889	0.0345854
ASTN2	10.0232	0.00084419		CDK1	2.2151	0.0169918		DYRK1B	11.8972	9.60675e-05		GPATCH8	4.18253	0.00016709		L3MBTL2	2.26733	0.000583689		NCOA1	6.11502	0.00149246		PPARGC1B	3.5424	0.00010739		RP11-429J17.6	3.31186	0.000775191		SNHG15	6.04878	0.000750054		TRIM66	18.2338	0.00123075		ZNF616	2.99453	0.00220933
ASUN	3.70105	0.00188686		CDK10	7.35201	7.79124e-05		DYRK2	7.29988	0.000159568		GPBAR1	13.8348	0.0111174		L3MBTL3	22.7151	0.000256984		NCOA2	6.05666	0.000333341		PPAT	7.97127	0.000459108		RP11-431J24.2	6.00962	0.000304673		SNHG5	10.3685	1.26943e-06		TRIM68	2.33011	0.0117763		ZNF618	5.87135	0.000125322
ASXL1	3.30056	0.00482178		CDK11A	14.1807	1.94227e-05		DYRK3	2.89381	0.000593633		GPBP1	5.84506	0.000627953		LA16c-306E5.2	2.15854	0.010391		NCOA3	4.11217	0.00122351		PPCDC	5.68096	5.24561e-06		RP11-432B6.3	2.91096	0.0103293		SNHG6	6.75217	8.44982e-05		TRIM69	2.15469	0.0433852		ZNF619	3.40579	0.000252674
ASXL2	2.63751	0.00139454		CDK11B	18.7395	9.1606e-07		DYRK4	2.52312	0.00270832		GPBP1L1	7.65809	0.000397738		LA16c-306E5.3	4.1543	0.00996673		NCOA5	3.29526	0.00161781		PPCS	7.04024	0.000501605		RP11-432J22.2	4.05226	0.0243479		SNIP1	16.1057	0.000273545		TRIM7	3.28639	7.81535e-05		ZNF620	2.57255	0.0213569
ATAD1	3.47278	0.000369364		CDK12	18.5568	2.69298e-05		DYX1C1	8.04318	0.0040975		GPC1	3.56084	0.000468968		LACC1	23.85	2.18571e-05		NCOA6	2.28855	0.000701557		PPFIA1	4.41424	0.000781476		RP11-436I9.4	7.36748	0.0211123		SNN	7.99282	1.48149e-05		TRIM72	30.1449	7.35486e-06		ZNF621	4.81154	0.00363624
ATAD2	5.86898	0.0013084		CDK13	5.39543	0.00034145		DYX1C1-CCPG1	6.6636	0.0147916		GPC2	30.8302	0.000241294		LACE1	7.37209	0.00146002		NCOA7	4.31279	0.0373564		PPFIA3	12.6451	2.55284e-06		RP11-438N16.1	3.54073	0.00103387		SNPH	5.63389	0.00152724		TRIM73	8.97963	0.00459763		ZNF622	5.12635	8.48624e-05
ATAD2B	6.80945	0.00268199		CDK16	5.06793	8.27005e-06		DZANK1	6.71614	0.000210356		GPC4	9.95201	3.99466e-05		LACTB	8.09957	0.0202804		NCOR1	6.68472	0.000578828		PPFIA4	7.26358	0.00136783		RP11-43F13.1	3.40612	0.0106087		SNRK	3.16188	0.0155744		TRIM8	4.0299	2.36091e-05		ZNF623	4.38109	0.00204722
ATAD3A	8.08966	0.00107667		CDK17	3.84675	0.00418643		DZIP1L	21.4562	0.000402368		GPCPD1	8.41098	0.00317292		LAGE3	3.08249	0.00903519		NCOR2	2.61317	0.00335662		PPFIBP1	6.74009	0.00085969		RP11-440L14.1	15.4143	3.60054e-05		SNRNP200	3.15526	0.00103568		TRIML2	6.31343	0.00180531		ZNF624	3.94111	0.00289103
ATAD3B	4.3206	0.000167846		CDK18	4.04527	7.58867e-05		DZIP3	6.96511	0.00587955		GPD1L	11.7326	0.00044939		LAMA3	5.03636	0.000596189		NCR3LG1	2.52841	0.0390998		PPHLN1	2.70744	0.000518266		RP11-448G15.3	19.2752	0.00593829		SNRNP25	4.83514	0.000999852		TRIO	8.18663	7.22907e-05		ZNF628	2.89145	0.0178887
ATAD3C	13.039	0.000227575		CDK2	4.63613	0.000339954		E2F1	4.35694	0.000217772		GPD2	6.58049	0.000463407		LAMA4	3.46718	0.0141676		NCS1	4.41295	0.000449239		PPIA	2.16664	0.000163305		RP11-44N21.1	11.7873	0.00329425		SNRNP35	48.2131	3.95963e-05		TRIOBP	3.33817	7.62291e-05		ZNF629	8.44463	2.78652e-05
ATAD5	7.53659	0.00180164		CDK20	9.25593	0.00345892		E2F2	2.79003	0.000564534		GPKOW	2.99149	0.00476099		LAMA5	6.07667	0.000265495		NCSTN	2.1745	0.00953415		PPIB	2.502	0.000480065		RP11-452F19.3	14.107	0.00520969		SNRNP48	12.3524	7.88421e-05		TRIP10	8.6801	3.64467e-07		ZNF638	6.60568	0.00253441
ATAT1	3.69704	0.00665382		CDK3	12.9615	0.0110462		E2F3	7.57759	0.000824737		GPLD1	7.61787	0.00915353		LAMB2	4.59985	0.00131154		NDC80	3.95639	0.000639768		PPID	13.4579	0.00011317		RP11-452K12.7	4.40077	0.00737073		SNRNP70	26.7911	4.28845e-07		TRIP11	7.83858	0.00161119		ZNF639	8.03838	0.000255488
ATE1	2.59583	0.000181706		CDK5R1	2.93337	0.00150318		E2F4	3.63771	0.000463263		GPM6A	4.00836	0.0160661		LAMB3	3.99042	3.96965e-06		NDE1	5.11508	1.74384e-05		PPIE	2.64716	0.000537992		RP11-452L6.1	25.7736	0.0423838		SNRPA1	7.07162	0.000182212		TRIP12	9.86675	0.00063418		ZNF641	13.5145	0.000184684
ATF1	2.25861	0.00105129		CDK5RAP1	3.65836	0.00436668		E2F5	4.41861	0.0257922		GPM6B	12.2677	0.0393079		LAMC1	3.52771	0.000609145		NDEL1	4.19564	0.000829977		PPIEL	4.27929	0.0480814		RP11-453E17.1	9.90845	1.38227e-05		SNRPD1	14.6884	0.000523512		TRIP4	6.06917	0.000546916		ZNF643	3.06831	0.0111616
ATF2	5.06022	0.00254464		CDK5RAP2	9.64878	0.000583824		E2F6	10.8701	0.000419866		GPN1	4.04182	0.00108725		LAMC2	3.75894	1.88344e-05		NDOR1	4.06911	0.000647565		PPIF	2.58807	1.1832e-05		RP11-453F18__B.1	4.21928	0.00243521		SNRPD3	10.2377	9.58643e-05		TRIP6	2.28886	0.000651081		ZNF644	4.00265	0.00298133
ATF3	5.89057	0.000389449		CDK5RAP3	7.8111	0.000964441		E2F7	3.4813	0.00225955		GPN2	9.50683	3.61827e-05		LAMC3	2.84475	0.00745124		NDRG1	16.2088	1.51956e-06		PPIG	8.96697	0.000913592		RP11-454H13.5	7.36974	0.00472275		SNRPE	6.50073	0.000103066		TRIQK	3.19132	0.0327051		ZNF646	9.66786	4.62212e-05
ATF4	2.73006	0.000728351		CDK6	2.25451	0.000792387		E2F8	2.80314	0.00826959		GPN3	3.69027	9.07799e-05		LAMP1	20.2653	4.29214e-07		NDRG2	28.1042	5.37024e-06		PPIH	3.22924	0.000122477		RP11-458D21.5	5.83352	0.0165008		SNRPF	29.7004	0.000546555		TRIT1	4.4764	0.000342099		ZNF649	8.04104	0.0129325
ATF5	15.5387	0.0199172		CDK7	6.21411	0.000777314		E4F1	5.067	3.55991e-05		GPR107	22.372	0.000157235		LAMP2	5.87352	0.000604113		NDRG3	6.21974	0.000320843		PPIL1	3.37558	0.0207796		RP11-460E7.5	14.3683	0.00375121		SNTA1	3.56453	0.00188623		TRMT1	4.05179	4.60501e-05		ZNF652	4.22618	0.000984084
ATF6	6.0761	0.0014023		CDK8	2.48781	0.00383904		EAF1	3.59725	0.00152905		GPR110	8.94208	0.000814319		LAMTOR1	2.96678	8.27163e-05		NDRG4	16.8658	0.00143117		PPIL2	3.03434	0.00108593		RP11-463D19.2	7.57979	0.00156989		SNTB2	3.99148	0.000938431		TRMT11	7.83788	0.00321685		ZNF653	10.6331	0.000466214
ATF6B	33.7882	0.000128378		CDK9	7.65473	2.10443e-06		EAPP	2.23617	0.0310298		GPR125	3.56424	0.000763668		LAMTOR2	18.378	0.00186418		NDST1	13.7872	2.05594e-05		PPIL3	3.74518	0.000187496		RP11-463M16.4	10.5451	0.000447569		SNTG2	3.82913	0.000689404		TRMT12	9.75956	0.000113597		ZNF655	2.26505	0.02336
ATF7	4.56286	0.00289352		CDKAL1	3.4216	0.000118735		EARS2	4.02638	0.000100421		GPR126	3.29043	0.00111825		LANCL1	2.09401	0.00251388		NDST2	6.71643	6.98407e-05		PPIL4	4.45579	0.00146994		RP11-464F9.1	12.1889	0.000339127		SNUPN	4.34898	0.000248111		TRMT13	6.01607	0.000115375		ZNF658	3.37065	0.00341618
ATF7IP	3.64985	0.000818891		CDKL1	3.54874	0.00211991		EBAG9	11.0851	0.000754807		GPR137	3.86439	0.000390438		LANCL2	2.47387	0.000481471		NDUFA1	12.6306	0.00112899		PPIP5K1	13.562	0.000189681		RP11-464O2.5	3.89488	0.0489586		SNW1	6.95865	0.000203272		TRMT1L	15.3001	0.00147259		ZNF664	79.5522	0.000239888
ATF7IP2	5.55342	0.00653058		CDKL3	5.86991	0.00139523		EBF2	4.81692	0.000711344		GPR153	2.52606	0.0337667		LAP3	2.19657	0.00127027		NDUFA10	8.58483	0.000112247		PPIP5K2	3.50009	0.00465229		RP11-465B22.3	5.70125	0.000464214		SNX1	12.3815	0.000324351		TRMT2A	5.14767	6.96713e-06		ZNF668	3.68001	0.00388316
ATG10	6.76148	0.00124981		CDKL5	9.01413	0.0143186		EBNA1BP2	4.33555	8.87432e-05		GPR155	7.36959	0.000536211		LAPTM4A	26.29	0.000286695		NDUFA12	3.08216	0.00629235		PPL	4.11698	0.00019868		RP11-467L19.8	7.99647	0.0294153		SNX11	5.96024	0.000151387		TRMT2B	6.84248	0.00087513		ZNF669	2.38927	0.0111647
ATG12	7.89324	0.00198224		CDKN1B	21.6137	0.000252008		EBP	2.09129	0.0042709		GPR157	2.62236	0.0110043		LARP1	15.4682	5.46366e-05		NDUFA5	7.36534	3.08355e-05		PPM1A	9.00184	0.00289778		RP11-468E2.1	2.7039	0.0295642		SNX12	31.5291	9.80121e-05		TRMT44	6.97583	0.000964786		ZNF673	3.52752	0.0117122
ATG14	8.24725	0.00077392		CDKN2A	3.79947	0.00530423		ECD	3.00857	0.00284533		GPR158	2.18231	0.0150252		LARP1B	7.64099	0.000230426		NDUFA7	2.95802	0.00538194		PPM1B	13.9695	0.000380395		RP11-468E2.4	11.8802	0.00239552		SNX13	8.50464	0.000996101		TRMT6	13.2451	0.000385815		ZNF674	4.6646	0.0132948
ATG16L1	4.63735	0.000830544		CDKN2AIPNL	2.41047	0.00476803		ECE1	4.91874	2.43239e-06		GPR161	10.056	0.000265815		LARP4	12.5145	0.000501788		NDUFA8	7.50209	7.99797e-05		PPM1D	2.54883	0.00294624		RP11-46A10.5	18.2763	5.42715e-05		SNX14	3.13648	0.0134576		TRMT61A	16.6063	4.75237e-06		ZNF675	8.09031	0.0194741
ATG16L2	14.9884	4.82181e-05		CDKN2C	6.61797	4.46715e-05		ECHDC1	39.1645	0.000420989		GPR162	78.065	0.000968001		LARP4B	2.84079	0.00168789		NDUFAF1	8.04743	3.52451e-05		PPM1E	5.75672	0.00247642		RP11-46C24.8	9.99428	0.000143443		SNX18	13.8802	1.1496e-06		TRMT61B	4.38105	0.00350463		ZNF676	3.89488	0.0489586
ATG2A	2.24481	0.00658207		CDKN2D	33.0591	5.84148e-06		ECHDC2	31.6884	0.000280934		GPR173	14.3333	0.000798125		LARP6	2.62274	0.0304002		NDUFAF2	7.90658	7.12059e-05		PPM1F	9.95541	1.61728e-05		RP11-475I24.3	41.1218	0.00271126		SNX19	3.01359	0.00120467		TRMU	5.5327	2.75009e-05		ZNF678	2.09765	0.0313987
ATG2B	6.90831	0.00141824		CDON	6.13445	0.000554746		ECI1	2.69378	0.00091359		GPR179	7.96162	0.00647767		LARP7	6.04265	0.000261857		NDUFAF5	5.83615	0.00485594		PPM1G	3.72229	0.000161748		RP11-475N22.4	7.65412	0.00068196		SNX2	7.24856	0.000169713		TRNAU1AP	8.62272	6.02755e-06		ZNF680	5.48386	0.000960521
ATG3	5.04194	0.000740017		CDR2	5.88624	0.000656993		ECI2	2.60571	0.00997249		GPR180	5.34127	0.000365007		LARS	4.89204	0.000690073		NDUFAF6	5.48924	0.00210658		PPM1H	2.83717	0.0344604		RP11-479O9.2	12.6217	0.0390194		SNX21	3.64653	0.00060104		TRNP1	4.96339	0.000707908		ZNF687	9.13711	2.31262e-05
ATG4A	2.95765	0.000909942		CDR2L	2.26505	0.00343024		ECSIT	2.24281	0.000533374		GPR20	8.01693	0.00555419		LARS2	6.18089	0.000959703		NDUFB1	3.57032	0.0107429		PPM1K	7.18584	0.00319672		RP11-47I22.3	15.3074	0.0141017		SNX22	24.5555	5.86916e-07		TRNT1	7.1565	0.00228703		ZNF691	12.0863	0.000145806
ATG4B	5.01782	4.8128e-07		CDRT4	5.20788	0.0106045		ECT2	3.18893	0.00249947		GPR3	6.32767	0.0110698		LAS1L	10.5695	7.60272e-07		NDUFB2	5.58058	0.000690144		PPM1L	4.77909	0.00182814		RP11-480I12.5	5.00373	0.033041		SNX24	5.65375	0.00225192		TRO	3.84782	0.0212176		ZNF692	13.8696	0.000509021
ATG4C	5.07672	0.00613059		CDS1	4.45926	0.00538962		EDA	10.4617	0.00166686		GPR35	21.2155	0.0166098		LASP1	8.86305	3.94521e-05		NDUFB3	11.5627	0.000287598		PPM1M	5.6311	0.0162805		RP11-481A12.5	5.2201	0.032534		SNX25	5.23903	0.00180438		TROAP	4.06472	0.000674296		ZNF696	17.2767	3.1481e-05
ATG4D	2.84491	0.0113		CDS2	21.4133	6.12846e-05		EDC3	6.67921	0.000193149		GPR39	5.66671	0.00732545		LATS1	2.71053	0.00454184		NDUFB4	2.71431	0.00097026		PPOX	4.53549	0.000505114		RP11-488C13.5	8.09425	0.000813569		SNX27	6.46471	0.000929394		TROVE2	6.37877	0.000307908		ZNF697	29.9833	0.000413458
ATG7	4.65718	0.000918525		CDT1	2.39103	9.14145e-05		EDC4	2.88161	0.0010586		GPR45	8.62116	0.0317475		LATS2	2.8907	0.00148173		NDUFB8	2.18017	0.0318036		PPP1CB	20.1885	0.000110483		RP11-488L18.4	5.24195	0.00284021		SNX29	2.12508	0.00380869		TRPC1	5.02115	0.00811677		ZNF699	9.52249	0.000208297
ATHL1	7.79713	0.0024951		CDV3	30.0509	0.000119975		EDEM1	8.32329	0.00116874		GPR56	4.46914	0.00195322		LBX2	4.84259	0.0152419		NDUFS1	3.70863	0.00094801		PPP1CC	22.2736	0.000209799		RP11-48B14.2	3.18341	0.0065058		SNX29P2	6.45093	0.00238366		TRPC4AP	3.35454	0.000511611		ZNF7	4.32503	0.00565557
ATL2	2.69574	0.0066995		CDX2	19.9778	0.000187354		EDEM3	12.7274	0.000203608		GPR63	6.37339	0.000739617		LCA5	9.46446	0.00907616		NDUFS2	2.44065	5.53738e-05		PPP1R10	3.98763	0.000274759		RP11-48B3.3	5.00725	5.30303e-05		SNX30	7.94746	0.000606479		TRPM2	2.59905	0.00696943		ZNF70	3.02477	0.00564195
ATL3	7.2261	0.000585044		CDYL	2.32102	0.000423327		EDF1	4.48716	0.00060633		GPR68	10.0828	0.0182469		LCA5L	6.6484	0.0213233		NDUFS3	2.1983	0.00698106		PPP1R11	3.97857	0.00267321		RP11-492E3.1	12.0994	5.55063e-05		SNX33	21.4864	0.000101098		TRPM4	2.3328	0.00560036		ZNF700	8.81947	0.000186201
ATM	9.65733	0.00498783		CEACAM19	15.2285	0.00776622		EEA1	7.4253	0.00245127		GPR89A	7.31974	0.00129781		LCAT	6.95527	0.0026848		NDUFS6	5.00748	0.00324617		PPP1R12A	9.0753	0.00140685		RP11-495P10.3	7.78616	0.0461437		SNX4	3.17258	0.00384979		TRPM6	8.25975	0.0201459		ZNF701	8.84665	0.00413824
ATMIN	2.04552	0.00333253		CEBPA	2.7211	0.0371521		EED	20.0482	0.00102598		GPR89B	5.24974	0.0141269		LCOR	30.6329	0.00053966		NDUFS8	3.11912	6.18327e-05		PPP1R12B	5.69198	0.00241379		RP11-497H16.6	18.8797	0.0460821		SNX5	5.45351	0.00409253		TRPM7	11.8131	0.000560033		ZNF704	17.3107	0.000242441
ATN1	12.1431	5.41451e-07		CEBPG	11.3343	8.40781e-05		EEF1A2	2.33684	0.000950688		GPR98	6.32319	0.0039074		LCORL	6.08618	0.00113637		NDUFV2	4.00846	0.000452855		PPP1R12C	7.27495	1.92676e-05		RP11-498D10.4	8.52645	0.032865		SNX6	2.16003	0.0152764		TRPT1	2.0492	0.00186588		ZNF706	5.34934	0.00139567
ATOX1	10.7296	0.00139841		CEBPZ	5.85078	0.000407913		EEF1D	9.61734	4.3035e-05		GPRC5A	2.45713	0.00087184		LDB1	5.98971	3.70984e-05		NDUFV3	4.48567	4.14434e-06		PPP1R13B	4.6515	0.000221773		RP11-499P20.2	10.2653	0.0177301		SNX7	2.36121	0.00013237		TRRAP	3.80637	0.000558188		ZNF707	22.2347	7.76481e-05
ATP10D	2.91405	1.93886e-05		CECR2	5.03031	0.000457851		EEF1E1	3.2156	0.00490808		GPRC5B	12.1715	8.49597e-05		LDB3	7.31845	0.0410709		NEAT1	35.2177	6.61998e-05		PPP1R14B	6.669	0.000103408		RP11-49C24.1	8.96543	0.00419559		SNX8	36.0359	5.98203e-06		TRUB1	3.09679	0.00120955		ZNF708	4.0603	0.0405444
ATP11A	5.3204	1.39894e-05		CECR5	3.06176	3.70253e-05		EEF2	20.1128	3.62582e-05		GPRIN1	2.37458	0.000669196		LDHB	5.23585	5.84747e-05		NEBL	4.13667	0.00728148		PPP1R14C	17.4664	0.000374672		RP11-49I11.1	10.6424	0.000298431		SNX9	2.76426	0.0011383		TRUB2	2.65078	0.000112234		ZNF710	4.58746	8.85801e-05
ATP11B	4.49261	0.000229967		CECR7	16.6435	8.27948e-06		EEF2K	3.72653	0.00284443		GPRIN2	37.5706	0.00613365		LDHD	8.72818	0.017464		NECAB3	2.50302	0.0204069		PPP1R15A	4.16276	0.000124999		RP11-4O1.2	30.2376	0.000367382		SOAT1	15.2073	0.00112292		TSC1	5.68472	0.00174704		ZNF711	4.604	0.0246029
ATP11C	9.80681	0.00235554		CEL	2.14806	0.0276861		EEFSEC	2.57536	0.000963151		GPRIN3	6.59807	0.0155875		LDLR	2.68766	0.000900658		NECAP1	2.06032	0.000443719		PPP1R16A	3.69951	0.000162579		RP11-502I4.1	7.27642	0.0220441		SOAT2	10.4735	0.00928614		TSC22D1	2.47241	0.00221101		ZNF714	3.35369	0.0012046
ATP13A1	2.38282	0.000499734		CELF1	28.1095	0.000263512		EEPD1	3.50731	0.000255976		GPS1	2.22177	7.11123e-05		LDLRAD3	18.5616	5.3786e-06		NECAP2	2.64386	0.00292966		PPP1R18	3.30149	7.44133e-05		RP11-504G3.1	54.1357	2.03149e-05		SOBP	8.85086	0.00028888		TSC22D2	3.11673	0.00276984		ZNF720	31.2355	0.000709727
ATP13A3	17.2597	0.00103102		CELF4	5.41748	0.0110829		EFCAB11	6.6947	0.000124341		GPSM1	7.54412	0.00381127		LDLRAP1	8.51887	0.000647481		NEDD1	4.73056	0.000256819		PPP1R1C	3.25828	0.0209825		RP11-504G3.4	18.5432	0.044731		SOCS2	3.63148	0.00158673		TSC22D3	2.46961	0.000200634		ZNF721	5.21602	3.21563e-05
ATP1A1	11.6622	0.000138852		CELF5	10.8336	0.0001534		EFCAB2	6.44031	0.000755943		GPSM2	5.38093	0.00126262		LDOC1L	10.0453	8.37133e-06		NEDD4	4.1309	0.0102678		PPP1R2	7.62375	0.000347969		RP11-504P24.4	15.5011	0.000422366		SOCS3	3.32861	0.000331267		TSC22D4	4.87464	4.27851e-06		ZNF724P	5.12441	0.00101302
ATP1A2	3.92821	0.0264257		CELSR1	3.09702	5.43439e-06		EFCAB4B	5.0183	2.57109e-05		GPSM3	8.75593	0.00039349		LEAP2	3.77173	0.0185442		NEDD4L	8.08429	2.75154e-05		PPP1R21	15.8781	0.00058266		RP11-505E24.2	2.83049	0.0131918		SOCS4	6.45548	0.00181566		TSEN15	2.44009	0.0167081		ZNF726	10.4859	0.000800506
ATP1B1	22.3067	0.000257035		CELSR2	4.6964	0.000414289		EFCAB6	5.40092	0.0117197		GPT2	8.65865	3.99962e-05		LEMD2	17.0923	1.56392e-05		NEDD8	3.04788	0.00298771		PPP1R26	8.83599	0.000102513		RP11-505K9.4	21.6246	0.00104765		SOCS5	24.8839	0.000158294		TSEN2	6.79071	0.00079959		ZNF727	3.89488	0.0489586
ATP2A1	10.2793	0.000238715		CELSR3	12.0314	0.000194003		EFEMP2	13.5032	0.00310982		GRAMD1A	3.70603	0.000293264		LEMD3	8.33362	0.000973742		NEFH	12.6995	3.30347e-07		PPP1R27	10.8707	0.000860691		RP11-508M1.3	18.485	0.00120814		SOCS6	8.65077	7.21558e-05		TSEN54	5.28076	7.53949e-05		ZNF738	3.04081	0.0309471
ATP2A2	10.4919	7.39763e-05		CEND1	11.777	0.0313996		EFHA1	4.663	0.00126709		GRAMD1B	3.46352	0.00063598		LENG1	7.28222	0.00246189		NEIL1	5.26626	3.88223e-05		PPP1R32	19.4948	0.000615592		RP11-508N12.2	19.1126	0.000423751		SOCS7	26.5948	8.29249e-06		TSFM	2.87355	0.00551886		ZNF74	3.87695	0.00486746
ATP2A3	2.36383	0.0167128		CENPA	2.32956	0.00679113		EFHC1	8.81196	0.000997689		GRAMD1C	7.98298	0.00111834		LENG8	13.0723	4.47445e-05		NEIL2	19.3501	4.92913e-05		PPP1R37	19.5056	9.09721e-05		RP11-512M8.5	4.99306	0.000186418		SOD1	2.16652	0.00474841		TSKU	3.46168	1.11722e-05		ZNF740	25.6965	5.87127e-05
ATP2B1	20.3425	0.0008778		CENPB	27.0039	1.10576e-07		EFHD2	2.50955	0.000200204		GRAMD2	5.63209	0.000416272		LENG8-AS1	41.9671	3.30692e-07		NEIL3	3.43166	0.00580067		PPP1R3B	6.20092	0.000403682		RP11-513M16.2	3.08335	0.0404762		SOD2	13.4301	0.000192285		TSN	2.86733	0.00109063		ZNF746	3.16353	0.004287
ATP2B4	3.03002	0.000639719		CENPBD1	9.56734	0.00566872		EFNA1	5.99419	0.000431314		GRAMD3	4.44325	0.00168752		LENG9	13.385	0.00162967		NEK1	7.48918	0.00252036		PPP1R3E	5.47976	0.0260924		RP11-517C16.2	4.96942	0.0116861		SOGA1	8.14105	0.000103049		TSNARE1	2.12244	0.0130893		ZNF749	6.68816	0.000776637
ATP2C1	4.3528	0.00219743		CENPC1	4.51257	0.00524405		EFNA2	4.13943	0.0116681		GRAMD4	9.66187	0.000315097		LEO1	6.19125	0.000405396		NEK10	12.0816	7.67475e-05		PPP1R7	18.0944	7.11234e-05		RP11-51F16.8	4.15828	0.00691401		SOGA2	6.63187	0.000114071		TSNAX	2.8524	0.000547728		ZNF75A	6.50541	0.000385821
ATP2C2	6.02622	1.20158e-06		CENPE	8.27837	0.00074588		EFNA3	4.73122	0.000178412		GRASP	8.82552	0.0462734		LEPR	4.14885	0.016265		NEK11	3.10472	0.00144422		PPP1R8	28.9629	9.15498e-06		RP11-51L5.3	10.4735	0.00928614		SON	5.27128	0.00168693		TSNAXIP1	14.0986	0.0117687		ZNF75D	5.46871	0.00108413
ATP5EP2	6.57858	0.0386963		CENPF	7.9711	0.00109566		EFNA4	4.92166	0.0188984		GRB10	7.04349	1.46947e-05		LEPRE1	3.60446	0.000755237		NEK2	3.23493	0.000962115		PPP1R9A	7.59652	0.00093694		RP11-521C20.4	16.5459	0.000277426		SORBS1	5.29799	0.0419711		TSPAN1	4.47569	0.030396		ZNF76	5.04619	0.000977433
ATP5H	2.17332	0.00784491		CENPH	5.26538	0.0180598		EFNB1	2.77219	0.00745716		GRB14	2.26201	0.000587523		LEPREL2	6.49148	1.78912e-05		NEK3	4.01048	0.00550604		PPP1R9B	32.5424	2.46933e-07		RP11-522N14.1	10.3239	1.45771e-05		SORD	5.13854	0.000137948		TSPAN11	39.8842	0.000809362		ZNF761	6.08725	0.00570509
ATP5J	4.04879	0.000426538		CENPI	17.0761	0.000894958		EFNB2	7.67984	0.000311178		GRB2	15.7145	7.78675e-05		LEPREL4	5.18182	1.71041e-06		NEK4	5.63442	0.00105694		PPP2CA	2.12525	0.0173217		RP11-526I2.3	7.78975	0.00390542		SORL1	3.81973	0.00148687		TSPAN14	3.44262	1.18192e-05		ZNF765	4.04459	0.00346921
ATP6AP1	4.35762	0.000354628		CENPJ	8.27905	0.00201338		EFR3A	3.03379	0.00370564		GRB7	2.3787	0.0158971		LEPROTL1	2.47616	0.0209437		NEK5	52.5114	0.000382722		PPP2CB	29.0374	9.05245e-05		RP11-526L8.1	4.01144	0.000289799		SORT1	9.00407	0.000313759		TSPAN15	5.61412	0.00833938		ZNF766	10.5205	6.94328e-05
ATP6AP1L	24.0377	0.000448252		CENPK	5.89937	0.00558286		EFR3B	7.08688	0.000124468		GREB1	10.8477	3.09559e-06		LETM2	2.00058	0.0156832		NEK7	2.04082	0.0179806		PPP2R1B	3.74193	0.001145		RP11-529J17.3	3.2465	0.000751365		SOS1	4.43302	0.00449611		TSPAN17	14.7701	4.90481e-06		ZNF767	14.4454	0.00177242
ATP6AP2	2.83789	0.00037237		CENPL	6.38074	0.000392723		EFTUD1	2.75653	0.004738		GREB1L	3.65792	0.00421769		LETMD1	5.33109	0.00125643		NEK8	5.06532	0.0143624		PPP2R2A	2.18318	0.00143407		RP11-531A24.5	150.667	0.00101547		SOS2	5.94117	0.00599462		TSPAN18	2.72182	0.0184706		ZNF768	40.4582	5.78043e-06
ATP6V0A1	3.82451	0.00296737		CENPM	2.73859	0.000505371		EGFR	2.68443	0.00245405		GRHL1	7.78807	3.01502e-06		LFNG	28.1225	6.69205e-05		NEK9	10.9449	0.00047922		PPP2R2C	13.3945	0.000209268		RP11-53I6.2	12.3629	0.00307192		SOWAHB	7.10401	0.00689008		TSPAN3	13.2003	5.18449e-05		ZNF77	7.7442	0.0049285
ATP6V0A2	5.00541	0.00255355		CENPO	7.12085	0.000188592		EGLN2	7.69148	6.67642e-05		GRHL2	4.68578	0.000780641		LGALS3	2.29966	0.0297296		NELF	3.40481	9.87111e-05		PPP2R2D	2.72079	0.00158488		RP11-540A21.2	7.30109	0.00511249		SOWAHC	10.0384	0.000220309		TSPAN31	2.85852	0.00491177		ZNF770	28.5161	0.000470858
ATP6V0E1	2.26767	0.0057972		CENPP	3.2238	0.000553802		EGR1	2.54832	0.000979294		GRHPR	3.96846	0.000307631		LGALS8	9.92506	0.000522192		NELL2	3.51079	0.0243079		PPP2R3A	2.53035	0.00603538		RP11-540A21.3	7.33739	0.00615825		SOX13	2.37111	0.000309138		TSPAN33	2.70698	0.00544831		ZNF771	3.10218	0.000785323
ATP6V1B2	4.57514	0.000370099		CENPT	4.32371	0.00137789		EGR3	4.01301	0.0180915		GRIA4	3.25394	0.0257562		LGALSL	8.74032	0.000210718		NEMF	6.37483	0.00127032		PPP2R3B	5.83772	0.0045975		RP11-542C16.2	2.74014	0.00533478		SOX4	2.74948	0.000208267		TSPAN4	8.38014	6.42089e-05		ZNF775	12.812	0.000169314
ATP6V1C1	2.58805	0.00344705		CENPV	2.69135	3.24775e-05		EHBP1	13.862	9.20446e-05		GRID1	3.42492	0.000786977		LGI4	16.6879	0.0113069		NEO1	11.3668	0.000509864		PPP2R4	8.19582	7.57992e-05		RP11-548O1.3	2.65576	0.00135398		SOX8	4.15207	0.00267067		TSPAN5	3.33702	0.00323513		ZNF777	2.01638	0.013198
ATP6V1C2	4.28754	0.00448233		CENPW	7.08739	0.00245109		EHBP1L1	27.6715	3.56839e-07		GRID2IP	3.01513	0.0211268		LGMN	2.26479	0.000751607		NES	31.3825	0.000134709		PPP2R5A	2.1388	0.0208426		RP11-54F2.1	7.77068	9.30016e-06		SP1	2.72608	0.000283515		TSPAN9	23.9062	7.6286e-06		ZNF778	2.58793	0.034608
ATP6V1E1	2.27429	0.000465777		CEP104	4.03536	2.36385e-06		EHD1	3.92881	0.00012107		GRIK5	3.31017	0.00247856		LGR4	5.92555	0.04587		NET1	11.1132	0.000147102		PPP2R5B	5.67982	0.00102955		RP11-551L14.5	4.16678	4.84031e-05		SP100	5.09068	0.000454045		TSPO	2.09731	0.0111342		ZNF780A	7.12233	0.00460127
ATP6V1E2	7.26175	0.00253135		CEP112	7.7571	0.00117159		EHD4	5.79893	2.2548e-06		GRIN1	2.45429	0.00134639		LHFPL2	5.25964	0.00173292		NEU1	5.75561	0.00466391		PPP2R5C	2.43491	0.000702396		RP11-552M11.4	3.47234	0.00295321		SP110	4.32773	0.0147799		TSPYL2	6.86008	0.00199535		ZNF780B	6.87314	0.00960872
ATP7A	8.55041	0.00376244		CEP120	4.96982	0.00127901		EHF	5.15236	0.00455911		GRIN2B	14.6812	0.00128974		LHPP	3.56681	0.00139578		NEU3	8.48083	0.000272542		PPP2R5D	2.29776	0.00194254		RP11-554I8.2	3.06906	0.00453065		SP140	9.20978	0.0101027		TSPYL4	6.79087	0.00054085		ZNF782	11.1585	0.00466367
ATP7B	2.53435	0.00407258		CEP128	14.2175	0.000120279		EHHADH	3.69668	1.15956e-05		GRIN2C	7.04204	0.0122923		LHX4	5.29207	0.00770155		NEURL1B	18.0703	9.69367e-05		PPP2R5E	6.61473	0.0012982		RP11-556O5.3	14.3647	0.0222982		SP140L	10.902	0.000137761		TSR1	6.41794	0.000130819		ZNF783	9.78965	0.00408684
ATP8A1	32.6208	0.0259899		CEP135	7.77294	0.00895467		EHMT1	4.56836	0.000149473		GRIN3A	4.53671	0.0103805		LHX5	8.42344	0.00709405		NEURL4	18.9844	1.64117e-08		PPP3CA	8.95287	0.000246702		RP11-561C5.4	7.30704	0.0264701		SP3	4.59361	0.00131525		TSR2	27.4798	4.06821e-05		ZNF784	38.9962	0.000528355
ATP8B1	5.46599	0.00222889		CEP152	8.78682	0.000991043		EHMT2	7.5337	5.83255e-06		GRIPAP1	18.8915	0.000162056		LHX6	3.5535	0.00509251		NEXN	27.7218	0.00650009		PPP3CB	2.63678	0.0253675		RP11-564C4.6	18.601	0.00689425		SP4	4.71434	0.029896		TSR3	11.4039	0.000173157		ZNF785	11.9496	0.0273401
ATP8B2	23.2144	2.63097e-06		CEP164	8.14109	0.00216753		EI24	2.4247	0.00300436		GRK5	65.7766	3.17082e-05		LIAS	3.65044	0.00156145		NF1	7.487	0.00113244		PPP3CC	2.50221	0.0175863		RP11-564D11.3	13.8363	0.00107332		SP6	15.2633	0.000117711		TSSC1	3.6429	0.00181235		ZNF786	6.76119	1.74725e-05
ATP8B3	6.56102	0.000589226		CEP170	5.14555	0.00254452		EID1	3.23675	0.0181284		GRK6	2.10742	0.00197749		LIF	19.9924	0.00757041		NF2	2.62651	1.52347e-06		PPP3R1	28.2992	8.33915e-05		RP11-566K11.2	12.0813	0.0263829		SPA17	6.51723	0.000536517		TSSC4	10.2302	0.00155908		ZNF787	8.18523	3.652e-05
ATP8B4	3.11402	0.0325956		CEP192	6.62014	0.00251655		EID2	18.5779	2.99726e-05		GRM2	11.9441	0.0107496		LIFR	3.47975	0.014794		NFASC	4.15839	0.0423097		PPP4C	2.82907	9.28822e-05		RP11-566K11.5	14.5872	1.63341e-05		SPAG1	4.08919	0.00292043		TSSK3	9.42727	0.00726669		ZNF789	20.0846	0.000355793
ATP9A	4.45467	0.000359544		CEP250	13.4089	4.03952e-05		EID2B	4.89539	0.0495116		GRM4	3.90199	0.00142425		LIG1	9.62486	3.08571e-06		NFAT5	5.42401	0.00147684		PPP4R1	3.25946	0.00401895		RP11-568K15.1	19.2022	0.00565358		SPAG4	8.74969	0.00700518		TSSK5P1	32.8924	0.022934		ZNF79	3.42781	0.0061106
ATP9B	5.70151	0.000329885		CEP290	8.18773	0.00141413		EIF1AD	5.3971	0.000553426		GRPEL1	7.56582	0.000100724		LIG3	2.67685	0.0040282		NFATC1	4.16288	3.70304e-05		PPP4R1L	7.51495	0.0305542		RP11-571M6.8	27.1361	0.00359703		SPAG5	2.88625	0.00127292		TSTA3	2.28253	0.00172129		ZNF792	3.58438	0.0438813
ATPAF1	2.86374	0.0154726		CEP350	7.3707	0.0022862		EIF1AX	2.63132	0.00238289		GRPEL2	5.71508	0.000559545		LIG4	6.84472	0.000750489		NFATC2IP	10.0967	0.000395142		PPP4R2	10.2127	0.00138376		RP11-573D15.2	8.14197	0.0261291		SPAG5-AS1	11.5335	0.0120859		TSTD1	3.39451	0.00355667		ZNF799	6.85851	0.000198008
ATPAF2	2.8056	0.000224999		CEP41	2.01314	0.0315625		EIF2A	2.27985	0.0121205		GRPR	2.72518	0.0257486		LIMA1	2.79379	0.0011262		NFATC3	5.14117	0.000409174		PPP4R4	4.17926	0.016402		RP11-575F12.1	36.2579	0.000699645		SPAG7	3.37857	0.00013858		TSTD2	9.45464	0.00066488		ZNF8	3.44075	0.0102074
ATPBD4	3.19347	0.00191895		CEP44	6.87764	0.00470294		EIF2AK1	3.08338	0.00107879		GRSF1	3.29498	0.000630506		LIMCH1	3.57476	8.01398e-05		NFATC4	12.7792	0.000235258		PPP5C	2.89852	0.000183317		RP11-575F12.2	9.91162	0.0358934		SPAG8	7.96653	0.0271195		TTBK2	10.3913	0.000332381		ZNF800	8.70172	0.000692515
ATPIF1	2.49135	0.000221562		CEP55	4.03156	0.00189972		EIF2AK2	8.18358	0.00151213		GRTP1	5.51438	0.000507447		LIMD1	4.05799	0.000637287		NFE2L1	26.4042	5.26824e-06		PPP6R1	2.92537	0.000148893		RP11-578F21.3	6.09262	0.00116374		SPAG9	5.66991	0.00146076		TTC1	4.68278	0.000134303		ZNF805	3.01969	0.00456692
ATR	7.64072	0.00201495		CEP57	4.96755	0.0002741		EIF2AK3	6.70457	0.00277153		GRWD1	2.72488	8.76664e-05		LIMK1	8.5621	2.92801e-05		NFE2L3	2.50672	0.00835013		PPP6R2	5.98371	0.000444049		RP11-57A19.2	6.32614	0.0243773		SPARCL1	10.5857	0.0126846		TTC12	3.90131	7.67375e-05		ZNF808	3.47028	0.0152846
ATRIP	2.45911	0.000841842		CEP57L1	6.14725	0.00583461		EIF2AK4	4.11264	0.000377554		GS1-124K5.12	9.95041	0.00982888		LIMK2	12.5565	0.000186538		NFIA	2.92075	0.000588657		PPP6R3	4.98887	0.000689707		RP11-57A19.3	10.5202	8.74454e-05		SPAST	2.10304	0.0299664		TTC13	6.94651	0.000592983		ZNF81	9.00745	0.00172413
ATRN	5.02363	0.000520685		CEP63	5.89495	0.000673353		EIF2B3	2.68722	0.0265058		GS1-124K5.2	11.1434	0.00712351		LIN28A	15.1601	0.0235074		NFIB	13.2978	9.23469e-05		PPRC1	3.53311	0.000770546		RP11-583F2.3	12.6276	0.000317767		SPATA1	25.2545	0.00340579		TTC14	11.9064	0.00305551		ZNF813	26.7255	0.00373809
ATRX	8.9048	0.00171275		CEP68	3.49657	0.00235181		EIF2B4	5.28202	0.00062126		GS1-124K5.3	12.1699	0.0119139		LIN37	2.74024	0.0371733		NFIC	3.16037	0.000473375		PPT1	3.27206	0.00110043		RP11-586D19.1	6.12674	0.00896602		SPATA13	5.68829	0.00138675		TTC17	12.3166	0.000628347		ZNF814	9.01613	0.0212495
ATXN1	13.7329	0.000137117		CEP70	5.07767	2.12152e-06		EIF2B5	5.69839	0.000753275		GS1-251I9.4	2.79698	0.0173847		LIN52	4.07636	0.000822054		NFIL3	2.14031	0.0438805		PPT2	8.57867	0.000360779		RP11-588H23.3	8.49731	0.00666625		SPATA2	2.85596	0.000880694		TTC18	10.8373	0.0214469		ZNF815P	5.50376	0.00203812
ATXN1L	7.27014	0.00559115		CEP72	6.45761	0.000330374		EIF2C1	25.1249	0.000256083		GS1-393G12.10	8.356	0.0131203		LIN54	9.18728	0.00138765		NFIX	6.01751	1.38831e-06		PPTC7	21.0663	0.000473515		RP11-589F5.4	19.2122	0.0181485		SPATA20	4.55734	0.00166237		TTC19	9.64029	0.000730327		ZNF821	9.19595	0.0300731
ATXN2	4.49498	0.000995373		CEP76	4.09096	0.00106823		EIF2C2	5.96616	1.82576e-05		GSDMB	17.4092	3.60883e-05		LIN7A	4.65043	0.0413787		NFKB1	2.60871	0.00295127		PPWD1	13.9135	0.000460622		RP11-58B17.1	27.7703	0.00178537		SPATA21	6.38618	0.00347586		TTC21B	6.31139	0.000630765		ZNF827	10.9765	5.79174e-05
ATXN2L	2.72485	0.000260806		CEP78	6.84003	0.00132153		EIF2C3	7.36361	0.0022859		GSDMD	2.70295	0.000961228		LIN7C	3.53066	0.00101008		NFKBIA	2.53146	0.0161677		PQBP1	5.92219	7.02001e-05		RP11-592B15.3	23.5884	0.0364288		SPATA24	4.31658	0.00184621		TTC23	10.3878	0.000905527		ZNF83	9.91119	0.000470827
ATXN3	5.60283	0.0016931		CEP85	6.47684	0.000254509		EIF2C4	14.3906	0.000442814		GSK3A	2.23955	4.82572e-05		LIN9	2.44456	0.00270132		NFKBIB	23.8401	3.81607e-05		PQLC1	10.5267	0.000262229		RP11-596D21.1	6.85878	0.00587386		SPATA5	14.0304	0.000369245		TTC26	3.0424	0.00105876		ZNF833P	11.1231	0.000220295
ATXN7	15.1852	0.000177852		CEP85L	11.8921	0.000474274		EIF2D	2.38362	0.00337651		GSK3B	11.8489	0.000149031		LINC00085	22.681	0.00233969		NFKBID	4.66773	0.0037142		PQLC2	6.66853	0.000116101		RP11-597D13.7	3.35407	0.0382368		SPATA5L1	2.58389	0.0011365		TTC27	2.28478	0.0158477		ZNF839	5.03574	6.4027e-05
ATXN7L1	3.47185	0.00715978		CEP89	7.19394	0.00018943		EIF2S1	3.51461	0.000661512		GSPT1	2.37436	0.00140251		LINC00152	2.99582	0.00603998		NFKBIE	2.29099	0.0089076		PQLC3	2.35258	0.034753		RP11-598D12.4	6.49142	0.0147231		SPATA6	3.79132	0.0184425		TTC28-AS1	3.61735	0.0266333		ZNF84	6.40311	0.00719478
ATXN7L2	3.46017	0.00221402		CEP95	5.24952	0.00332691		EIF2S2	7.01052	0.000835515		GSS	2.50478	8.31587e-05		LINC00173	2.24253	0.00111993		NFKBIL1	7.9568	0.00241094		PRADC1	2.2115	0.037336		RP11-598P20.5	2.69945	0.00383226		SPATA6L	6.64758	0.0431067		TTC3	8.12023	0.00125169		ZNF845	3.04804	7.51974e-05
ATXN7L3	20.4306	1.57944e-06		CEP97	3.69436	0.00606976		EIF2S3	4.25616	0.000706081		GSTCD	44.3591	0.000457331		LINC00174	29.4765	0.00275858		NFKBIZ	2.72245	0.0019935		PRAGMIN	3.19811	0.0014037		RP11-599B13.6	5.36198	0.00618905		SPATS2	7.80757	0.000309704		TTC31	5.86109	0.00220069		ZNF846	44.3054	0.0103307
ATXN7L3B	6.86813	5.2371e-05		CEPT1	12.9482	0.000916294		EIF3A	8.38632	0.00023034		GSTK1	3.48565	0.00585177		LINC00202	16.5289	0.0145432		NFRKB	7.59263	0.00015125		PRAME	13.8089	0.000543703		RP11-59H1.3	2.3341	0.00117341		SPATS2L	2.56077	0.000184744		TTC32	12.6278	0.00898852		ZNF85	2.77067	0.03871
AUH	12.1211	0.000278803		CERCAM	3.01355	0.00198102		EIF3B	4.47137	1.67701e-05		GSTO2	9.96713	0.000587904		LINC00205	11.1103	0.00239228		NFS1	5.67654	0.000282721		PRC1	2.81354	0.000493263		RP11-5P18.10	7.78975	0.00390542		SPC24	2.46935	0.00183316		TTC33	6.30071	2.87215e-05		ZNF852	8.09415	0.00167909
AUP1	8.57632	0.000154984		CERK	2.36419	0.00126262		EIF3C	7.03098	0.000372538		GSTT2	4.05906	0.0264328		LINC00243	13.8085	0.000216802		NFX1	8.48791	2.7643e-05		PRCC	2.84251	0.00419135		RP11-613D13.5	10.5478	0.00344167		SPC25	7.22068	0.000633725		TTC37	8.78691	0.00317044		ZNF862	9.54546	0.00294639
AURKA	2.56557	0.00214776		CERS2	14.3015	0.000660878		EIF3CL	7.18597	0.000859769		GSTT2B	2.85375	0.000523122		LINC00256A	4.37187	0.023432		NFXL1	5.46942	0.00425302		PRDM1	7.66146	0.021119		RP11-613M10.6	11.4168	0.00498488		SPCS2	40.5188	0.000285755		TTC38	3.96462	1.83309e-05		ZNF865	4.27118	0.00778836
AURKAIP1	5.81373	0.00366891		CERS4	3.38276	0.0064426		EIF3E	2.88913	0.00143232		GSTZ1	5.85554	0.00242993		LINC00263	9.72661	0.000148008		NFYA	9.43908	0.000279797		PRDM10	4.09007	0.00014235		RP11-613M10.9	3.0899	0.00144337		SPCS3	18.6729	0.000387907		TTC39A	4.36775	0.00258899		ZNF91	7.40308	0.00280636
AURKB	2.1308	0.000327921		CERS5	5.01096	0.00412381		EIF3F	3.61574	0.000151103		GTDC1	17.4553	0.0108734		LINC00265	7.70731	0.000115324		NFYB	6.99973	0.00397931		PRDM11	7.22969	0.00128797		RP11-617D20.1	3.89488	0.0489586		SPDYA	12.6565	0.000430994		TTC39B	4.603	0.0480435		ZNFX1	5.3307	3.42944e-05
AVEN	4.55674	6.37058e-05		CES2	5.37389	0.000465177		EIF3G	3.20131	1.27487e-05		GTF2A1	18.3806	0.000664314		LINC00273_1	31.313	1.43799e-05		NFYC	2.40584	9.46218e-05		PRDM15	5.3841	9.76853e-05		RP11-622O11.2	29.7813	0.00176039		SPDYE3	6.91665	0.000625198		TTC39C	2.96102	0.00992763		ZNFX1-AS1	4.4974	0.000269723
AVL9	5.01068	0.00240823		CETN2	2.16671	0.0133638		EIF3J	13.222	0.000596081		GTF2E1	5.13289	0.00337628		LINC00339	2.66968	0.048155		NGDN	4.93337	0.00147942		PRDM16	3.37149	0.00290814		RP11-629O1.2	19.7642	0.00620448		SPECC1	4.49288	2.40972e-05		TTC4	2.54063	0.0148495		ZNHIT1	6.42105	0.000717631
AVPI1	2.20118	0.0186517		CETN3	9.27161	0.000540676		EIF3M	2.00107	0.0017116		GTF2F1	6.7224	9.33172e-05		LINC00342	23.4068	0.0362323		NGEF	4.0801	0.000805073		PRDM2	3.12164	0.00454538		RP11-632K20.1	11.3473	0.0213417		SPECC1L	7.29513	9.58591e-05		TTC40	8.32806	0.00485308		ZNHIT6	36.7559	0.000281266
AXDND1	7.10492	0.00589047		CFD	4.36899	0.0158224		EIF4A1	14.9816	1.45523e-05		GTF2F2	8.95413	0.000103195		LINC00422	4.05087	0.0241707		NGFRAP1	9.2748	2.16182e-05		PRDM4	5.70288	0.000215102		RP11-632K20.2	8.039	0.00778352		SPEN	4.69721	7.61628e-05		TTC5	6.80628	0.000220497		ZNRD1	2.28944	0.00959951
AXIN1	3.70818	0.000127524		CFDP1	14.4253	0.00038196		EIF4A2	2.08466	0.0137189		GTF2H1	2.76653	0.0103465		LINC00467	8.49747	0.000910375		NGLY1	4.8726	0.00481872		PRDM5	6.19693	0.0051726		RP11-632K20.7	22.24	0.00474355		SPG11	5.72204	0.00315221		TTC7A	10.2786	5.88528e-07		ZNRD1-AS1	10.1668	0.000560341
AXIN2	14.1866	2.47159e-06		CFLAR	12.2168	0.00120444		EIF4B	12.9053	0.000163473		GTF2H2	7.30558	9.8313e-05		LINC00470	8.11519	0.00165031		NHLRC2	4.47248	0.00139578		PRDM6	5.39985	0.020288		RP1-163M9.6	5.34257	0.0197255		SPG21	2.22141	0.0161749		TTC8	14.5118	0.0001617		ZP3	2.3953	0.0106227
AXL	2.06815	0.00302088		CFP	12.8168	0.0166594		EIF4E	11.4179	0.000283756		GTF2H2B	8.65179	3.82238e-05		LINC00471	11.3451	0.00198546		NHLRC3	43.0941	0.00424664		PRDX5	10.8815	0.00140323		RP11-642P15.1	8.65449	0.00198131		SPG7	9.04214	0.000405943		TTC9	2.93785	0.0215729		ZRANB1	6.52048	0.00187936
AZI1	12.2903	0.000149081		CGB1	6.29302	0.00281022		EIF4E2	3.04176	0.000823444		GTF2H2C	4.48208	0.00135572		LINC00476	10.628	0.000218146		NHP2	2.79012	0.000143208		PREB	3.61915	6.16023e-06		RP11-644F5.10	10.443	0.0100133		SPHK2	5.80232	0.000141155		TTC9C	2.67825	0.000841721		ZRANB2	5.61639	0.00100593
AZIN1	23.1313	0.000335187		CGGBP1	4.80275	0.00926059		EIF4E3	9.23447	0.00148152		GTF2H3	4.07303	8.39231e-05		LINC00482	21.7001	0.000330577		NHP2L1	2.74092	0.000140367		PRELID2	3.95558	0.0122221		RP11-644F5.11	29.7268	0.000508981		SPICE1	7.2738	0.00175311		TTF1	4.84526	0.00115408		ZRANB3	8.63453	0.000549449
B2M	5.08876	0.000803123		CGN	20.6087	1.0762e-06		EIF4ENIF1	11.5246	0.000132741		GTF2H4	22.7645	4.77344e-05		LINC00511	3.50678	0.00106648		NHS	20.3282	0.000301985		PREPL	3.5369	0.00156393		RP11-645C24.1	24.0009	0.000592269		SPIN1	11.3779	6.81221e-05		TTF2	3.73644	0.00163236		ZRSR2	10.4089	0.0122694
B3GALNT2	5.91189	0.000566505		CGNL1	20.2436	0.000153386		EIF4G1	3.38344	1.42995e-05		GTF2H5	2.65103	0.030936		LINC00519	17.6793	0.00380184		NHSL1	5.3584	0.000214493		PREX1	2.99604	0.00072812		RP11-645C24.2	3.99122	0.0151527		SPIN2B	11.2111	0.000230731		TTI1	2.81524	0.00119398		ZSCAN16	3.89854	0.0165681
B3GALT4	2.97077	0.0444949		CGREF1	6.79143	0.00810891		EIF4G3	3.89268	0.000999715		GTF2I	2.14893	0.0131428		LINC00610	24.8562	0.0280835		NICN1	5.30093	0.0145026		PRICKLE3	3.61257	0.000926194		RP1-164F3.9	5.1457	0.00022918		SPIN3	14.7244	0.000741211		TTK	2.65828	0.00197133		ZSCAN2	3.62523	0.0200884
B3GALT6	4.28674	0.00427614		CHADL	5.70983	0.022309		EIF4H	12.4972	2.35382e-06		GTF2IRD1	3.1359	0.000702062		LINS	3.52138	0.00641003		NID2	13.4002	0.000363231		PRICKLE4	4.6952	0.00119206		RP11-64K12.2	6.41467	0.00359786		SPINT2	3.73359	3.33095e-05		TTL	5.52967	0.000361928		ZSCAN20	15.1045	6.28461e-06
B3GALTL	18.9969	0.00212869		CHAF1A	12.2098	2.91014e-06		EIF5	3.0367	0.00206901		GTF2IRD2B	8.05877	0.00453058		LIPE	4.21997	0.00114544		NIF3L1	6.3106	0.000529396		PRIM1	2.61653	0.00939905		RP11-64P12.8	7.93225	0.00375792		SPIRE1	3.08719	0.000153605		TTLL11	8.47274	0.000987993		ZSCAN21	5.78916	0.00166251
B3GAT3	4.18033	0.000938796		CHAF1B	2.77136	0.000756467		EIF5A	3.6433	1.56625e-05		GTF3A	2.37053	0.000294063		LIPG	8.5936	0.0114819		NIN	5.81197	0.000757501		PRIM2	2.02417	0.0359861		RP11-65F13.2	5.89019	0.000533679		SPIRE2	6.88805	0.00142722		TTLL12	3.36118	1.22347e-06		ZSCAN22	2.03938	0.043007
B3GNT1	11.1762	6.69068e-06		CHAMP1	2.10543	0.0304852		EIF5AL1	3.18041	8.57081e-06		GTF3C1	2.67072	0.00024293		LIPH	7.81665	0.0061152		NINL	9.38869	0.000239068		PRKAA1	5.89201	0.000660997		RP11-661A12.5	3.42717	0.0257919		SPNS2	4.56025	0.000779387		TTLL3	10.0115	0.0162491		ZSCAN29	17.9289	3.2544e-06
B3GNT2	2.67341	0.00613863		CHCHD4	7.75681	0.00107685		EIF5B	6.54914	0.00011761		GTF3C2	2.30194	0.00092266		LITAF	2.38287	0.00744872		NIP7	3.72016	0.000218505		PRKAA2	20.5405	0.02863		RP11-661A12.9	18.3845	0.00431335		SPOCD1	19.7843	0.00363427		TTLL4	8.19777	0.000595317		ZSCAN30	12.9414	0.0125593
B3GNT3	3.02567	0.0121423		CHCHD6	3.47504	0.00216586		EIF6	2.28901	0.000106501		GTF3C3	6.30048	2.4466e-05		LL0XNC01-157D4.1	8.94641	0.000836432		NIPA1	7.95076	0.00186325		PRKAB2	5.09902	0.00240075		RP11-665A22.1	3.12929	0.0282571		SPOCK2	2.91987	0.0181699		TTLL5	3.8775	0.00255514		ZSWIM5	2.53351	0.0312823
B3GNT4	5.66615	0.0168741		CHCHD7	5.84568	0.000724941		ELAC1	6.19967	0.0409846		GTF3C4	10.529	0.000470351		LL0XNC01-237H1.2	5.47725	0.00975998		NIPA2	2.62474	0.000524562		PRKACA	15.7534	4.66797e-05		RP11-66B24.2	11.6882	0.0122512		SPOCK3	11.9496	0.0273401		TTLL6	3.8217	0.00248757		ZSWIM6	19.3601	0.00013005
B3GNT7	2.87964	0.0158938		CHD1	6.56684	0.00214489		ELAVL3	6.9031	0.00783891		GTF3C5	3.68991	6.23816e-05		LL22NC03-80A10.6	5.30892	0.000792412		NIPAL2	2.97337	0.00886767		PRKAG1	12.7661	1.10182e-06		RP11-66B24.4	4.84847	0.0228166		SPON1	7.50402	0.0241048		TTLL7	4.64386	0.00148237		ZSWIM7	5.68374	0.00194096
B3GNT9	5.25803	0.000409709		CHD1L	5.20951	0.00354774		ELF1	10.8424	0.000110253		GTF3C6	5.13766	0.00294032		LLGL1	10.8013	1.08908e-06		NIPAL3	7.38496	0.00155703		PRKAG2	2.80808	0.0195366		RP11-66N24.3	11.9532	0.0274036		SPOP	11.557	0.000870002		TTN	8.71042	0.00121662		ZUFSP	5.70995	0.00389024
B3GNTL1	5.51614	0.000270431		CHD2	16.9341	0.000111736		ELF2	9.46137	0.000280337		GTPBP1	5.04973	1.36605e-05		LLGL2	6.54392	5.32944e-05		NIPBL	8.07624	0.00153414		PRKAR1A	17.7804	0.000144277		RP11-66N24.4	9.77118	0.00480605		SPOPL	34.5239	0.000213938		TTPAL	7.30638	0.000952827		ZW10	15.9922	0.0004071
B4GALNT1	3.35047	8.35786e-05		CHD3	13.7875	1.372e-05		ELF3	3.84579	0.000604072		GTPBP10	12.2242	0.0012961		LLPH	6.76773	0.000134787		NIPSNAP1	4.20627	0.000258881		PRKAR1B	9.97544	1.66462e-05		RP11-671M22.1	12.3859	0.0348877		SPPL2A	2.28181	0.0185704		TTYH2	6.79829	0.000459184		ZWILCH	6.43713	0.000243954
B4GALNT3	14.9848	0.0001878		CHD4	10.0929	8.70529e-06		ELF4	3.52291	0.000152249		GTPBP2	16.8089	2.05474e-05		LMAN1	6.32228	0.00121817		NIPSNAP3A	3.07999	0.0412005		PRKAR2A	4.37059	0.00185612		RP11-671M22.5	24.053	0.00202493		SPPL2B	9.96428	6.19659e-06		TTYH3	3.21329	3.55812e-05		ZWINT	8.97016	0.000227005
B4GALNT4	7.86954	0.000342854		CHD5	12.7094	8.40455e-06		ELFN1	10.5317	0.0022876		GTPBP3	3.03705	0.00161084		LMAN2	7.12403	8.82933e-06		NISCH	7.26736	1.26625e-05		PRKAR2B	5.69079	0.000157327		RP11-685I11.1	22.7019	0.00202833		SPR	11.8118	8.26074e-07		TUBA1A	2.25953	0.0288719		ZXDC	8.6134	0.000145066
B4GALT1	3.56298	0.00347006		CHD6	5.63257	0.00049041		ELK1	4.73877	0.000661014		GTPBP4	15.0481	8.67038e-06		LMAN2L	2.8765	0.0322393		NIT1	11.6984	4.96988e-05		PRKCA	2.63237	0.00567487		RP11-696N14.1	7.3452	0.00757754		SPRED1	2.39319	0.0154866		TUBB1	20.6423	0.00191359		ZYG11B	3.99703	0.000336322
B4GALT2	4.35615	1.34219e-05		CHD7	5.89981	0.000204593		ELK3	2.27301	0.00188237		GTPBP5	6.21576	2.75364e-05		LMBR1	2.53921	0.00450384		NIT2	3.11487	0.00765267		PRKCD	2.22448	0.00321522		RP11-697B24.1	32.9648	0.00174621		SPRN	19.1438	0.00160316		TUBBP5	8.74764	0.000235226		ZZEF1	5.3626	0.000406048
B4GALT4	14.9637	0.000312774		CHD8	5.64029	0.000512228		ELK4	8.07087	0.00105926		GTPBP6	8.41797	4.47673e-05		LMBR1L	13.1685	0.000848378		NKAP	2.95244	4.51903e-05		PRKCE	11.2979	0.00079427		RP11-69E11.4	7.95811	0.00810334		SPRTN	3.73712	0.000277866		TUBD1	3.35913	0.0145752		ZZZ3	4.63394	0.00132297
B4GALT5	20.6659	3.31139e-05		CHD9	7.52982	0.00114073		ELL	8.66745	1.28454e-05		GTSE1	3.25843	0.000338243		LMBRD2	7.49433	0.035111		NKD1	8.13801	0.00384968		PRKCH	10.9376	0.000165377		RP11-6F2.7	36.5372	0.00362435		SPRY2	3.25386	0.00590122		TUBE1	3.54249	0.0283766
B4GALT6	4.49975	0.00256817		CHDH	5.29328	9.31157e-05		ELL2	4.91578	0.00323499		GUCA1B	21.6652	0.0013629		LMF2	5.56487	6.8965e-05		NKD2	2.70711	0.000368623		PRKCI	4.87159	0.000696917		RP11-6N17.4	65.7966	0.0059656		SPRY4	4.32375	0.000124242		TUBG2	3.29332	0.00337374
B4GALT7	6.46216	4.95606e-05		CHEK1	3.65515	0.00799971		ELL3	7.20647	0.00984412		GUCY1B2	15.3894	9.3637e-05		LMLN	5.45543	0.000274778		NKIRAS1	4.73807	0.000643492		PRKCZ	3.57666	0.00029661		RP11-6N17.9	2.7951	0.000379361		SPRYD3	5.76056	1.58348e-05		TUBGCP2	2.83969	0.00094988
BABAM1	2.38554	0.000430663		CHEK2	4.52212	5.03221e-05		ELMO2	2.33733	0.00642541		GUF1	3.3906	0.000940381		LMNA	13.8048	7.65704e-06		NKPD1	7.54976	0.00108297		PRKD2	4.15056	0.000178244		RP11-702L15.2	32.2613	0.00119596		SPRYD4	3.24832	0.0199182		TUBGCP3	13.3169	0.000177483
BACE1	5.31521	0.00177239		CHGB	7.52478	0.037208		ELMO3	2.84207	0.00130384		GUK1	3.75161	0.000224431		LMNB1	34.6954	3.76162e-05		NKRF	4.5338	0.00151241		PRKD3	5.7175	0.00407705		RP11-706O15.1	2.32508	0.0114697		SPRYD7	13.5296	4.92859e-06		TUBGCP4	4.26043	0.000449236
BACE2	5.80348	7.35484e-05		CHID1	3.46944	0.000272199		ELMOD1	3.7321	0.00714854		GULP1	4.17666	0.000937739		LMNB2	11.0224	5.15892e-08		NKTR	10.1626	0.00078293		PRKDC	5.59113	0.000540938		RP11-70F11.6	7.55924	0.000617968		SPSB1	3.83592	0.00430618		TUBGCP5	4.22484	0.00231959
BACH1	3.14388	0.000599075		CHKA	4.58494	0.00170829		ELMOD2	5.64887	0.00129275		GUSB	4.15084	0.00215072		LMO2	11.1929	3.91014e-05		NKX3-1	6.12692	0.0180846		PRKG1	4.33703	0.0278196		RP11-710F7.3	3.947	0.0425257		SPSB2	14.1977	0.00057028		TUBGCP6	8.22963	0.000674218
BACH2	4.6178	0.000709894		CHKB	11.6719	0.000883355		ELMOD3	7.58194	0.000116121		GUSBP11	13.2134	0.0017534		LMO4	22.2053	2.47813e-05		NKX3-2	23.1007	0.00012729		PRKG2	3.03309	0.00227203		RP11-711M9.1	22.2125	0.0167276		SPSB3	5.15741	0.0151121		TUFT1	9.85182	0.00266641
BAG1	3.31502	0.000235533		CHM	2.50391	0.00231677		ELOF1	25.009	5.93427e-05		GUSBP2	5.35689	0.0165294		LMO7	6.86787	0.00320591		NLE1	3.01176	0.000216446		PRKRA	3.94473	0.00166997		RP11-715J22.4	22.1581	0.00130016		SPTAN1	3.56038	7.14623e-05		TUG1	21.526	0.00338359
BAG4	2.13698	0.000218035		CHMP1A	4.59362	4.37089e-05		ELOVL1	3.71329	0.000539388		GUSBP3	12.6204	0.000969478		LMTK2	9.43783	4.46302e-05		NLGN2	5.10811	4.14425e-06		PRKRIP1	15.5236	1.81707e-05		RP11-723O4.2	4.87793	0.0464624		SPTB	7.40925	0.000514094		TULP4	8.29864	8.21884e-05
BAG5	5.59071	0.0274651		CHMP2A	2.46991	0.000987745		ELOVL3	55.3751	0.0499302		GUSBP4_1	20.8394	0.00162755		LMTK3	5.24149	0.00605568		NLK	15.7335	0.000330786		PRKRIR	4.13713	0.00314605		RP11-726G1.1	7.83882	0.00483191		SPTBN1	13.7825	1.05514e-05		TUSC2	3.35959	0.000389271
BAG6	3.17679	7.05945e-05		CHMP2B	2.88088	0.00144669		ELOVL5	6.91234	0.00214725		GUSBP4_2	3.61431	0.00263504		LMX1B	2.23664	0.00507828		NLN	2.16142	0.0144207		PRKX	3.41391	0.00266697		RP11-728G15.1	8.05828	0.00152721		SPTBN2	7.78157	6.92745e-05		TWF1	2.18607	0.00538461
BAHCC1	3.83768	0.000321147		CHMP3	5.3668	0.00146871		ELOVL6	24.8505	8.47959e-05		GUSBP9	6.80749	0.0121541		LNP1	9.02081	0.0159367		NLRC3	11.234	0.0408851		PRMT1	5.84931	6.99193e-06		RP11-732M18.3	6.9097	0.0023702		SPTBN4	2.87461	0.0311679		TWF1P1	18.466	0.00311344
BAHD1	15.5763	4.65056e-06		CHMP4A	18.1274	0.00715862		ELP2	11.555	0.000325404		GXYLT1	14.5042	0.00114621		LNPEP	21.849	0.000495181		NLRC4	74.118	0.0105759		PRMT10	6.42704	0.00116558		RP11-73O6.4	17.7569	0.000901679		SPTLC1	3.18619	0.00173464		TWF2	3.8243	0.000298652
BAI2	6.39686	3.09099e-05		CHMP4B	17.6539	2.18964e-05		ELP3	2.48135	0.00062987		GYLTL1B	2.49188	0.00100065		LNX2	2.58625	0.0127215		NLRC5	2.50478	0.00782133		PRMT2	4.84913	8.71777e-05		RP11-74N20.1	3.84782	0.0212176		SPTLC2	7.17537	0.000504686		TWISTNB	4.09572	0.00395159
BAIAP2	2.38366	0.000495252		CHMP4C	15.6242	0.00109953		EMB	5.17596	0.00163164		GYS1	3.05241	0.00118291		LONP1	11.0126	5.37599e-05		NLRP1	4.4667	0.0467613		PRMT3	3.60316	0.00378837		RP11-752G15.6	19.0317	5.6701e-05		SPTSSA	45.1875	1.42468e-07		TWSG1	3.72993	0.00171121
BAIAP2L1	2.99382	0.000904947		CHMP5	3.32568	0.00130326		EMC1	9.35903	0.000127569		GYS2	20.0733	0.00747392		LONP2	20.5778	8.14997e-05		NLRP12	3.947	0.0425257		PRMT5	2.10908	0.00284648		RP11-761E20.1	7.82899	0.022109		SPTY2D1	2.12308	0.00400168		TXK	23.1336	0.0148559
BAIAP3	2.83464	0.00156327		CHMP6	2.68205	0.00352237		EMC10	8.08886	3.4543e-06		GZF1	23.3258	5.57967e-05		LONRF1	4.38058	0.0131628		NLRP14	5.53504	0.0030658		PRMT6	11.6241	6.97129e-05		RP11-762I7.5	3.59127	0.0349522		SQLE	3.01501	0.000159288		TXLNA	5.63337	9.61766e-05
BAK1	6.30181	0.000314245		CHMP7	5.14997	0.000390136		EMC2	12.6961	0.000428618		H19	36.7574	1.44125e-05		LONRF3	3.34876	0.00221634		NLRP2	2.98159	0.00402806		PRMT7	3.51139	0.00184607		RP11-764K9.4	6.90984	0.0220061		SQSTM1	2.68205	2.14777e-05		TXLNG	4.96448	0.000699263
BANF1	2.16991	0.0118056		CHN1	2.64334	0.0251968		EMC3	2.37101	0.0165756		H1F0	28.8292	3.12307e-10		LOXL2	2.16811	0.00584451		NLRP9	7.52119	0.0367986		PRNP	2.95834	1.95123e-05		RP11-76N22.2	11.4197	0.00579891		SRA1	2.77918	0.00551187		TXNDC11	3.33165	0.0246466
BANP	3.13687	0.00241328		CHN2	5.44936	0.0121268		EMC4	2.22073	0.00155787		H1FX-AS1	25.7916	0.000474283		LOXL3	5.96521	0.00213426		NLRX1	3.16592	0.000131047		PROCA1	3.17548	0.0120934		RP11-770J1.5	4.02952	0.0231141		SRBD1	4.62859	0.00358541		TXNDC15	2.80981	0.00763253
BAP1	10.9394	4.7206e-08		CHORDC1	10.4107	0.000294395		EMC7	15.5699	5.01292e-06		H2AFJ	5.65867	0.000835812		LPAR1	3.59109	0.00541561		NMB	4.65359	0.00085161		PROCR	3.85062	0.0156464		RP11-773D16.1	6.72669	0.000198499		SRC	9.93892	8.0024e-07		TXNDC16	4.27915	0.0111453
BARD1	3.66886	3.62819e-05		CHPF2	2.28586	0.000552826		EMC8	2.34048	0.000643955		H2AFV	4.84535	0.000392432		LPAR2	2.30169	0.00871533		NMD3	2.21661	0.00467239		PRODH	6.22712	0.0198276		RP11-77H9.2	4.24954	0.00899158		SRCAP	2.8264	0.000766811		TXNDC9	4.81895	0.00018505
BATF3	11.6722	0.00143836		CHPT1	2.222	0.00679705		EMC9	9.00487	0.000867757		H2AFY	4.24656	5.06815e-05		LPCAT1	17.4767	5.7906e-07		NME3	6.17979	0.0039963		PROM1	3.33735	0.0035747		RP11-77K12.8	2.58746	0.0425885		SRCIN1	4.11552	0.00215651		TXNL4A	6.53212	6.40027e-05
BAX	23.8892	0.000133567		CHRM4	3.25887	0.0153736		EMD	18.1219	2.60215e-05		H2AFY2	3.72557	0.000429857		LPCAT3	2.32505	0.00280285		NME4	5.44061	0.000249461		PROM2	10.3211	0.0421691		RP11-783K16.13	17.1562	0.000314507		SRD5A1	3.856	0.00418551		TXNL4B	2.13472	0.0277323
BAZ1A	6.12709	0.000669538		CHRNA10	31.7359	0.0010182		EME1	5.34561	6.44868e-05		H2AFZ	3.73192	0.000558299		LPCAT4	5.9867	0.000500338		NME6	10.2211	1.28109e-05		PROS1	17.4809	0.000670152		RP11-78C3.1	5.89741	0.0214838		SREBF2	7.49399	4.88024e-05		TXNRD1	3.26327	0.00052214
BAZ1B	7.58667	0.000105298		CHRNA3	5.25845	0.000121622		EME2	6.41381	0.00400391		H3F3A	6.96839	0.000153257		LPGAT1	5.06987	0.00277015		NME7	2.72794	0.0273123		PROSER1	3.3758	0.0020838		RP11-78F17.1	11.4197	0.00579891		SREK1	12.688	0.000687868		TXNRD2	5.57527	0.00202316
BAZ2A	6.64852	0.000266304		CHRNA5	3.43585	0.002789		EMG1	3.69271	1.13309e-05		H3F3B	3.01802	4.27193e-05		LPHN1	5.37039	9.72379e-06		NME9	7.89642	0.0306615		PRPF18	4.46927	0.000170571		RP11-795F19.1	11.8695	0.0142673		SREK1IP1	5.23138	0.00112402		TXNRD3	6.89457	0.000926119
BAZ2B	6.4538	0.00362512		CHRNA7	2.30925	0.0276836		EMID1	3.93631	0.00507417		H6PD	3.98197	0.0022861		LPIN1	5.31349	0.001533		NMI	9.72042	1.70867e-05		PRPF19	40.4041	2.48421e-07		RP11-798M19.3	9.92147	0.0046289		SRF	20.2462	6.46244e-09		TYK2	4.15469	0.000178982
BBC3	24.9785	3.97387e-06		CHRNB1	2.7196	0.024656		EMID2	3.89488	0.0489586		HABP4	10.0952	5.34822e-05		LPIN2	4.50324	0.00177633		NMNAT1	5.40433	0.000716716		PRPF3	6.48187	0.000494238		RP11-805J14.5	3.47826	0.00437901		SRFBP1	9.14067	0.00190761		TYMP	4.0675	0.000526202
BBIP1	3.25168	0.0053936		CHRNG	13.8898	0.00331059		EMILIN1	2.76806	0.0414609		HACE1	6.65022	0.00137556		LPIN3	12.9809	5.43322e-05		NMRAL1	7.05328	1.17217e-05		PRPF31	7.97058	7.92297e-06		RP11-820L6.1	7.08849	0.000166861		SRGAP1	5.36615	0.000359066		TYMS	2.50745	0.00270291
BBS1	16.8065	0.0161812		CHST11	18.2358	0.000163743		EMILIN2	6.8951	5.8553e-06		HACL1	2.60026	0.0152935		LPP	10.2032	0.00132188		NMRK1	4.00996	0.0307188		PRPF38A	8.21536	7.32649e-06		RP11-823P9.1	9.19384	0.00131109		SRGAP2	5.13374	6.12392e-06		TYRO3	2.22622	0.00346607
BBS10	2.40816	0.00661118		CHST15	8.09738	0.000253845		EML1	3.33295	0.00255346		HADH	2.25592	0.0235144		LRAT	11.3726	0.0160317		NMT1	3.83	0.000240708		PRPF38B	6.70069	0.000891454		RP11-82I10.1	14.4312	0.000190255		SRGAP2B	7.22104	0.000982666		TYSND1	5.50633	0.000387669
BBS2	2.69951	0.00701904		CHST2	2.75177	0.0215331		EML2	34.9612	8.77386e-06		HADHA	2.80384	0.000856894		LRBA	6.64332	0.00073785		NMT2	5.5199	0.000497945		PRPF39	6.30762	0.00457771		RP11-82O18.1	8.7206	0.0184508		SRGAP2C	18.0745	4.54839e-06		TYW1	5.0716	0.00207049
BBS4	4.06907	0.0334386		CHST3	7.73374	0.000644007		EML3	2.67073	0.000988222		HADHB	2.77543	0.000280937		LRCH1	12.4018	0.000163205		NOA1	2.0334	0.0159448		PRPF4	3.21592	3.13416e-05		RP11-831H9.16	25.7105	1.20259e-06		SRGAP3	7.88931	0.000830359		TYW1B	7.58462	0.00312122
BBS5	19.3548	0.0297184		CHST6	87.4457	0.00921429		EML4	10.4492	0.000615092		HAGH	2.1604	6.88462e-05		LRCH3	3.63193	0.00183115		NOB1	2.10052	0.000974798		PRPF40A	5.66868	0.00227157		RP11-844P9.2	9.52906	0.0205224		SRMS	9.73249	0.00909006		TYW3	6.74257	0.00159087
BBS7	8.81848	0.00542148		CHSY1	5.03253	0.000409328		EML5	9.2041	0.00335719		HAL	4.08792	0.0108493		LRCH4	3.97124	0.00107905		NOC2L	8.80065	6.34751e-07		PRPF40B	9.70591	5.71589e-05		RP11-846F4.12	4.20819	0.00658805		SRP14	3.57151	7.01902e-06		TYW5	3.10823	0.0141873
BBS9	3.38513	0.0131586		CHTF18	5.04244	0.00684535		EML6	7.88046	0.00147693		HAP1	26.0268	0.0122498		LRFN1	4.69799	0.000653049		NOC3L	6.77818	0.00474092		PRPF4B	7.06123	0.00262717		RP11-847H18.2	3.27668	0.0445821		SRP19	10.6222	0.000404972		U2AF1	18.1651	8.44289e-07
BBX	10.486	0.000555238		CHTF8	22.3962	9.70612e-05		EMP1	40.3268	0.000310967		HAPLN3	3.95403	0.000709293		LRFN3	4.53078	0.00039359		NOD1	4.08304	0.00190744		PRPF6	2.04016	0.000293842		RP11-849F2.5	5.66636	0.0148193		SRP54	7.52305	0.0010228		U2AF1L4	3.5188	0.00151407
BCAM	5.10018	6.00536e-05		CHTOP	10.8282	6.35272e-06		EMP2	5.84134	0.00129729		HARBI1	4.12323	0.0048165		LRFN4	4.10018	0.00134761		NOD2	10.7152	0.00355684		PRPF8	2.09608	0.000604048		RP11-849H4.2	23.5333	0.00101988		SRP68	2.4784	0.000129736		U2AF2	22.7028	6.71868e-06
BCAN	9.20396	0.000647451		CHUK	6.58758	0.00151397		EMP3	3.03817	0.000188009		HARS	4.12044	0.000174634		LRIF1	4.67978	0.0105196		NOL10	5.24261	0.000950872		PRPS1	22.9187	0.000789203		RP11-856F16.2	26.053	0.000934151		SRP72	2.55944	0.00386502		U2SURP	6.44145	0.00108151
BCAP31	10.7929	4.00145e-06		CHURC1-FNTB	3.18901	0.00881477		EMR2	5.54691	0.00355794		HARS2	5.54631	4.59981e-05		LRIG1	3.0714	0.0287556		NOL11	2.72617	0.00466063		PRPS2	2.26405	0.0050404		RP11-85F14.5	8.96622	0.0289067		SRP72P2	25.3185	0.000428645		U47924.25	15.1387	0.000232663
BCAR1	3.68154	0.000145862		CIAO1	8.26487	0.000171781		EMX1	9.48982	0.017976		HAS3	14.3256	0.000112906		LRIG2	8.94569	0.00167555		NOL3	8.21096	0.000134122		PRPSAP2	5.35176	0.000529154		RP11-85K15.2	9.94352	0.0455582		SRPK1	17.3326	6.88475e-05		U47924.27	50.573	3.93097e-05
BCAS2	2.40859	0.0014891		CIC	5.50737	0.000265926		ENAH	25.3749	0.000289074		HAT1	2.747	0.000276751		LRIG3	2.82543	0.00400627		NOL6	3.48189	0.000607837		PRR12	2.78013	0.000617567		RP11-867G2.6	8.62116	0.0317475		SRPK2	5.149	0.00174314		UACA	7.25474	0.000744932
BCAS3	3.27768	0.0121538		CIDECP	4.36777	0.00159232		ENC1	28.0661	0.000152388		HAUS1	2.19031	0.0196324		LRIT3	31.7639	0.00020143		NOL7	3.11277	0.000479665		PRR13	2.38101	0.0151405		RP11-86H7.1	22.0814	0.00120325		SRPRB	8.40209	1.7174e-05		UAP1	4.86501	0.000823107
BCAS4	5.24826	0.00105167		CILP2	2.41847	0.000339028		ENDOD1	9.3103	0.000251972		HAUS2	2.64366	0.00922998		LRP1	6.7625	0.00466077		NOL8	6.80655	0.0012603		PRR14	3.61548	0.0010996		RP11-872D17.8	4.31106	0.000685222		SRPX2	9.41891	0.00162237		UAP1L1	3.81888	0.0113719
BCAT2	3.0893	0.000472509		CIR1	3.93469	0.00641379		ENDOG	4.09948	0.00280084		HAUS3	9.17088	0.000449612		LRP11	8.20213	9.83881e-05		NOL9	4.62404	0.000871501		PRR14L	8.72611	0.000478203		RP11-87H9.2	12.4478	0.0207133		SRR	3.46599	0.00230541		UBA1	4.22869	2.96841e-06
BCCIP	4.46726	0.000697452		CIRBP	24.1228	5.1635e-06		ENDOV	4.35965	2.24885e-05		HAUS4	2.46786	0.0486908		LRP12	8.45603	0.00123948		NOLC1	2.95406	5.78714e-05		PRR22	2.61917	0.0042035		RP11-884K10.5	4.4694	0.00477892		SRRD	2.0307	0.017312		UBA2	3.43934	0.00431913
BCDIN3D	7.80904	0.00196555		CIRH1A	2.41303	0.00307969		ENG	7.75126	0.0122047		HAUS5	7.79478	3.25265e-05		LRP2BP	19.5775	0.00248021		NOM1	18.2046	4.91865e-05		PRR24	15.0276	6.57373e-05		RP11-887P2.1	25.2545	0.00340579		SRRM1	3.92549	0.00130145		UBA3	3.3161	0.00244752
BCKDHB	3.89449	0.00360969		CISH	2.73262	0.0107853		ENGASE	7.18944	1.68303e-05		HAUS6	4.69193	0.00103136		LRP4	4.64946	0.000637022		NOMO1	3.34496	5.47762e-05		PRR3	8.45224	0.000956482		RP11-89K21.1	19.3455	0.00293086		SRRM2	7.43095	0.000140097		UBA5	7.16371	9.70619e-05
BCL11B	19.1871	0.00214611		CIT	5.35134	0.000572178		ENKUR	4.27226	0.0362682		HAUS8	2.92662	5.80148e-05		LRP5	4.44185	9.64644e-06		NOMO2	3.8206	0.000433976		PRR4	6.79347	0.00349281		RP11-90D4.2	10.7455	0.000617766		SRRM3	4.72065	0.000653315		UBA6	6.40521	0.00253041
BCL2	6.78403	0.0160794		CIZ1	2.43004	0.000428698		ENO2	8.46732	4.29179e-06		HAX1	2.39988	0.00131223		LRP5L	24.5772	0.000615913		NOMO3	3.96425	0.00186046		PRR5	7.43048	0.000203684		RP11-941F15.1	3.34695	0.00639987		SRRM5	20.4649	0.0112951		UBAC1	3.78656	5.12561e-05
BCL2L11	6.30105	0.000493572		CKAP2	6.71987	8.82862e-05		ENO3	11.1417	0.00194989		HBEGF	4.89213	0.00561271		LRP6	17.7427	0.000379677		NONO	3.2292	0.000417451		PRR5-ARHGAP8	5.97652	0.000338884		RP11-94C24.3	8.54165	0.0164123		SRRT	2.00496	0.00409607		UBAC2	5.35328	0.000189117
BCL2L12	2.88302	0.00564369		CKAP2L	11.0524	0.000324493		ENO4	8.61541	0.0359343		HBG2	11.7094	0.00506349		LRP8	6.54249	0.000311159		NOP14	3.66475	9.35471e-05		PRR7	7.27777	0.000506252		RP11-94I2.4	13.1608	0.00809673		SRSF1	22.3688	1.26617e-08		UBAP1	3.00522	0.00690363
BCL2L13	2.90907	0.000272402		CKAP5	2.58122	0.00446381		ENOSF1	7.64789	0.00147983		HBP1	4.47667	0.0338834		LRPAP1	5.90439	0.000147894		NOP14-AS1	5.29051	0.00214034		PRRC1	2.2135	0.0181306		RP11-958N24.1	8.38008	4.78991e-06		SRSF10	6.90113	0.00144241		UBAP1L	22.7073	0.000173794
BCL2L2	15.6748	0.00280891		CKLF	4.49538	0.0324622		ENOX2	2.41879	0.0273686		HBS1L	4.77891	0.000616614		LRPPRC	3.17455	0.00525593		NOP16	5.78135	2.05619e-05		PRRC2A	2.00039	0.000454604		RP11-958N24.2	3.43435	0.0282632		SRSF11	5.53553	0.00103836		UBAP2	3.87401	0.000430139
BCL2L2-PABPN1	27.9509	5.59577e-06		CKMT1B	6.79333	0.0116225		ENPEP	11.3119	0.000164356		HBXIP	8.83613	4.38909e-05		LRR1	2.98066	0.000690769		NOP2	3.53579	0.00031606		PRRC2B	6.36108	6.85565e-05		RP11-96H19.1	11.2778	8.91115e-05		SRSF3	12.2591	0.000843819		UBAP2L	3.10904	0.000302726
BCL3	2.06478	0.0407426		CKS1B	3.54783	0.00315862		ENPP1	3.07599	0.0133476		HCCS	7.06212	0.000536252		LRRC1	6.47271	0.000152573		NOP56	4.37241	0.000342704		PRRC2C	6.23007	0.000347808		RP11-96K19.2	7.93683	0.00249729		SRSF4	10.4914	5.94018e-05		UBASH3B	3.86096	0.000285201
BCL6	5.63586	0.0140535		CLASP1	12.8171	0.000105171		ENPP5	2.0791	0.0371662		HCFC1	5.25655	4.14291e-06		LRRC14	5.82085	0.000378075		NOP58	6.48013	0.000110954		PRRG2	2.45101	0.0418817		RP11-96O20.4	7.11643	0.00533783		SRSF5	5.59	0.000109296		UBE2B	24.3133	5.14746e-05
BCL6B	6.89381	0.0354792		CLASP2	3.86965	0.00117478		ENSA	36.9195	5.94799e-06		HCFC1R1	3.65897	0.000757163		LRRC16A	2.71337	0.00795483		NOP9	33.4841	4.10011e-05		PRRG4	15.1345	2.20659e-05		RP11-974F13.6	18.5461	0.00407778		SRSF6	5.70415	0.000311101		UBE2D2	6.90389	0.000397605
BCL7A	12.9885	8.87034e-05		CLASRP	8.53485	0.00136709		ENTPD1	11.2056	0.00422296		HCFC2	8.71811	0.000631872		LRRC16B	3.09456	0.0475729		NOSIP	2.05747	0.000821762		PRRT1	3.02646	0.00420241		RP11-981G7.4	8.36244	0.00842189		SRSF7	2.66758	0.000457844		UBE2D3	5.70503	0.000877989
BCL9	9.92326	2.30367e-05		CLCC1	6.31827	0.000612058		ENTPD2	5.54016	0.000486298		HCG18	11.4523	0.00041366		LRRC20	6.38169	0.000664055		NOSTRIN	14.9533	7.48676e-05		PRRT3-AS1	10.0828	0.0182469		RP11-983P16.4	76.9677	0.000437074		SRSF8	10.6968	0.000859665		UBE2E1	31.5509	4.49446e-05
BCL9L	3.64638	3.33222e-05		CLCF1	7.85231	0.0324014		ENTPD4	7.2163	0.000306967		HCN2	2.67193	0.0126316		LRRC23	12.0687	1.19717e-05		NOTCH1	3.53043	0.000909148		PRRT4	10.3578	4.57872e-07		RP11-98J23.2	8.42985	0.00160994		SRSF9	13.2925	0.000217252		UBE2E2	3.12602	0.0106919
BCLAF1	15.5327	0.00067619		CLCN2	2.45176	0.000971477		ENTPD5	5.61238	0.00155549		HCN3	16.4256	2.56343e-05		LRRC27	5.89822	0.000322248		NOTCH2	3.78865	0.000255508		PRSS12	7.94173	0.000243996		RP1-199H16.5	8.42619	0.000185479		SRXN1	6.78015	9.7737e-05		UBE2G1	3.31356	0.00226162
BCO2	5.60884	0.0340145		CLCN3	6.56176	0.00110286		ENTPD6	5.12386	1.25175e-05		HCP5	3.303	0.00680181		LRRC3	9.46979	0.000584673		NOTCH2NL	8.51328	0.000383171		PRSS16	7.28095	0.00841533		RP11-9E13.2	5.8431	0.0165827		SS18	6.17371	0.000224351		UBE2G2	16.0063	0.00022615
BCOR	6.52178	4.77589e-05		CLCN4	7.35152	3.28192e-05		ENTPD7	6.17806	0.000130023		HDAC1	6.64703	0.000290974		LRRC34	21.5924	0.0393831		NOTCH3	3.60481	0.00119338		PRSS22	4.92756	0.00439793		RP1-272J12.1	4.27745	0.0466793		SS18L1	10.0639	0.000218808		UBE2H	19.5739	0.000183848
BCORL1	4.23437	6.91823e-05		CLCN5	2.37323	0.0393477		ENY2	3.3249	8.03995e-05		HDAC11	18.4426	0.00033004		LRRC37A	13.6553	0.0119237		NOX5	4.85871	0.0194563		PRSS23	3.01603	0.00704451		RP1-278C19.3	4.37932	0.00200314		SSB	7.6273	0.000243337		UBE2I	3.47523	3.54231e-05
BCR	2.60772	0.000404116		CLCN6	5.72622	0.000362747		EOGT	3.59037	0.0265061		HDAC2	3.21054	0.00287302		LRRC37A11P	5.08189	0.0462965		NPAS2	3.32192	0.00235562		PRSS30P	7.84679	0.000457149		RP1-27O5.3	3.10852	0.000484328		SSBP1	19.7943	0.000325537		UBE2J1	2.37493	0.000559339
BCS1L	14.3099	1.76499e-05		CLDN12	4.86727	0.000669106		EOMES	2.3423	0.000961736		HDAC3	4.34594	0.00373209		LRRC37A2	9.0843	2.06146e-05		NPAT	4.01047	0.00187285		PRSS48	12.2784	0.0185134		RP13-104F24.2	3.60317	0.00850482		SSBP3	13.2658	1.00505e-05		UBE2J2	6.80654	0.000385549
BDH1	11.5673	3.48941e-06		CLDN15	14.2555	7.24858e-05		EP300	6.55839	8.64163e-05		HDAC4	2.17858	0.00503778		LRRC37A3	8.90717	0.00343917		NPC1	3.15108	0.00250724		PRSS8	3.97451	0.00125914		RP13-178D16.2	8.24282	0.00891251		SSFA2	3.14682	0.00325264		UBE2K	36.0976	0.000406115
BDH2	3.47286	0.021151		CLDN4	6.53308	2.9847e-05		EP400	3.60005	6.9357e-05		HDAC5	3.44984	0.000565593		LRRC37A4P	11.6913	0.00304054		NPDC1	9.96996	8.57169e-05		PRUNE	3.40938	0.000299485		RP13-279N23.2	3.87391	0.0211128		SSH2	4.75547	0.00012004		UBE2M	5.91423	2.93913e-06
BDNF	25.8503	0.00129347		CLDN7	5.91911	0.000122984		EP400NL	5.53083	1.28499e-05		HDAC6	4.92541	0.00140889		LRRC37B	4.70267	0.0253355		NPEPPS	2.24946	0.0135509		PRX	14.8442	0.00125605		RP1-34B21.6	12.1097	0.0177427		SSH3	4.87813	0.000882679		UBE2N	19.7778	0.000258487
BDNF-AS	15.216	0.000293441		CLDND1	6.2235	0.00285802		EPAS1	8.61692	2.65662e-05		HDAC7	4.22354	0.00303171		LRRC37BP1_1	3.22494	0.00687429		NPFF	20.0358	0.00218601		PSAP	6.16256	5.37556e-05		RP13-507I23.1	49.1179	0.00387091		SSNA1	2.35015	0.00080523		UBE2O	2.69493	2.0801e-05
BDP1	9.22476	0.000627484		CLEC16A	2.46081	0.000192396		EPB41	6.26527	0.000973257		HDAC8	12.8144	8.783e-05		LRRC40	2.56942	0.00440439		NPHP1	14.6719	0.00623182		PSD	4.76971	0.00629062		RP13-582O9.5	2.2316	0.0424528		SSR1	2.96875	0.00242644		UBE2Q1	9.9052	5.21365e-05
BECN1	6.07924	5.38274e-05		CLEC2D	9.66808	0.0229983		EPB41L1	2.74002	0.00217758		HDDC2	13.8695	0.000115338		LRRC41	3.81867	0.000525842		NPHP3	8.85886	0.00504438		PSD3	4.80221	0.00145434		RP13-608F4.1	21.7323	0.00785156		SSR2	2.17864	0.000993737		UBE2Q2	3.58906	0.0016142
BEGAIN	3.02908	0.0164036		CLGN	4.49264	0.0460798		EPB41L2	11.244	0.000116005		HDDC3	4.37074	0.00899485		LRRC42	3.56308	0.00143384		NPHP4	4.21374	0.00108792		PSEN1	3.89618	0.00077981		RP13-608F4.8	29.5721	0.00255927		SSR3	3.12557	0.00250299		UBE2Q2P1	5.64705	0.000381279
BEND3	4.11954	0.000972575		CLIC1	21.0058	7.21454e-06		EPB41L4A	25.2699	0.00180611		HDGF	6.04385	8.1363e-05		LRRC45	3.70288	0.00050904		NPIP	5.21483	0.000243862		PSEN2	5.66667	1.97855e-05		RP1-37E16.12	4.57303	0.0316576		SSR4P1	11.9496	0.0273401		UBE2Q2P2	42.038	0.000904346
BEND6	15.9466	0.00369581		CLIC4	3.37071	0.000412369		EPB41L4A-AS1	11.4698	1.94591e-05		HDHD2	43.3401	9.12991e-05		LRRC47	5.92451	8.39987e-06		NPIPL2	6.39494	0.0383342		PSIP1	4.66619	0.000496772		RP13-996F3.3	17.3952	0.00544944		SSRP1	3.3661	0.000796462		UBE2Q2P3	12.6728	0.000147207
BEND7	2.88808	0.0179698		CLINT1	5.55486	0.000995531		EPB41L5	5.62666	0.00330336		HDHD3	4.88878	8.97581e-05		LRRC56	35.8369	0.00338171		NPIPL3	17.2628	0.000464799		PSKH1	5.13791	0.000170138		RP13-996F3.4	14.3719	0.00380358		SSTR5	16.1852	0.000128087		UBE2R2	2.70208	0.00194491
BEX2	10.1898	0.001155		CLIP1	4.63433	0.00528933		EPB49	2.16489	0.000362349		HDLBP	3.76771	8.54256e-05		LRRC57	6.74362	0.00436539		NPIPP1	17.702	0.00247818		PSMA1	2.45283	0.00922856		RP13-996F3.5	18.4047	0.0227831		SSU72	3.44629	0.000338143		UBE2S	4.25313	2.63919e-05
BFAR	2.98628	0.00238247		CLIP2	5.13462	0.000136284		EPC1	20.9439	0.000288585		HEATR1	3.90771	0.00356689		LRRC59	13.8008	2.17633e-05		NPLOC4	3.69562	6.95842e-06		PSMA3	3.78375	0.000985109		RP1-46F2.2	8.39354	0.00300187		SSX2IP	6.22236	0.00102041		UBE2V2	4.47573	0.00105529
BFSP1	5.90831	0.00105601		CLIP3	15.4004	0.0224948		EPC2	20.2115	0.000132623		HEATR3	3.77128	0.00912571		LRRC6	6.2029	0.00997129		NPM1	5.20524	0.00065382		PSMA4	2.65548	0.00679622		RP1-50O24.6	29.4744	0.00118338		ST13	3.31423	0.00290603		UBE2Z	4.23751	0.0003272
BICD1	3.7841	4.07458e-05		CLIP4	6.78378	0.000388025		EPCAM	5.82819	0.000195002		HEATR5A	3.70287	0.00203324		LRRC61	2.04735	0.0428523		NPM2	7.4048	0.00114924		PSMA7	4.8357	1.73262e-05		RP1-56K13.1	16.7232	0.00484626		ST13P12	54.3846	0.00238875		UBE3A	4.09923	0.00177556
BICD2	8.54041	1.83571e-05		CLK1	10.1303	0.000680502		EPG5	5.81443	0.00140824		HEATR5B	7.08723	0.0033911		LRRC69	11.1885	0.00372823		NPM3	12.0763	0.000199378		PSMB5	2.76344	0.00095738		RP1-59D14.3	7.39025	0.00713732		ST20	28.9312	0.00322065		UBE3B	3.45175	0.00141735
BID	2.14524	0.00363581		CLK2	20.9612	0.000388115		EPHA1	5.02345	0.00219711		HEATR6	2.56536	0.00238028		LRRC8A	9.05124	2.08636e-05		NPNT	14.8114	0.00167631		PSMB6	3.85975	0.000224821		RP1-63G5.5	29.2855	1.70523e-05		ST3GAL1	3.51276	0.00206513		UBE3C	3.53804	0.000482617
BIK	2.5175	0.00352099		CLK3	5.39192	0.000894296		EPHA10	37.7102	5.36861e-05		HEATR7A	3.32303	4.29304e-05		LRRC8C	2.05049	0.00516973		NPR2	22.0898	0.000146002		PSMB7	2.73415	0.000732588		RP1-80B9.2	11.5592	0.00242021		ST3GAL2	20.047	9.14969e-06		UBE3D	5.40258	0.000182723
