# Supplementary material for: Heterogenous Nuclear Ribonucleoprotein H1 Promotes Colorectal Cancer Progression through the Stabilization of mRNA of Sphingosine-1-Phosphate Lyase 1
Source: Int J Mol Sci. 2020 Jun 25;21(12):4514. doi: 10.3390/ijms21124514 (PMC7350029; doi:10.3390/ijms21124514)
Supplement: Supplementary file 1 [file ijms-21-04514-s001.zip › supplementary files/Supplementary Table 3.xls]

## Sheet: Sheet1
	IP-transcriptome analysis (hnRNP H1/ IgG)		Transcriptome analysis (siRNA of hnRNP H1/ scramble)				IP-transcriptome analysis (hnRNP H1/ IgG)		Transcriptome analysis (siRNA of hnRNP H1/ scramble)				IP-transcriptome analysis (hnRNP H1/ IgG)		Transcriptome analysis (siRNA of hnRNP H1/ scramble)
	Fold change	p value	Fold change	p value			Fold change	p value	Fold change	p value			Fold change	p value	Fold change	p value
ABC12-49244600F4.3	17.5045	0.00172121	-2.42906	0.0333261		GPRC5A	2.45713	0.00087184	-2.6251	0.0150826		RP11-160O5.1	3.19787	0.0228879	-3.16281	0.0178684
AC000068.5	8.00148	0.00629668	-5.75483	0.0272455		GPRIN1	2.37458	0.000669196	-3.0518	0.0150769		RP1-117O3.2	13.8153	0.0353274	-3.33527	0.0145553
AC003665.1	26.2202	0.00768589	-2.59976	0.00336655		GPRIN2	37.5706	0.00613365	-2.76718	0.0429097		RP11-213H15.3	22.9176	0.000604274	-2.79731	0.00271551
AC009403.2	13.5688	0.0102	-2.02036	0.0467851		GPSM3	8.75593	0.00039349	-2.64309	0.0235828		RP11-23J9.5	5.78256	0.013022	-3.45844	0.0256484
AC011443.1	7.11784	0.000799791	-2.16695	0.0346806		GS1-393G12.10	8.356	0.0131203	-3.32751	0.0187771		RP11-255B23.3	3.53577	0.00439904	-2.4884	0.0134283
AC011747.7	47.5459	0.019067	-4.56775	0.0468724		GSPT1	2.37436	0.00140251	-3.0718	0.0108233		RP11-291L22.3	11.4094	0.000302177	-2.02609	0.0419495
AC013268.5	19.4919	0.000411629	-2.79336	0.0367479		GSTCD	44.3591	0.000457331	-4.29112	0.00464523		RP11-323F5.2	4.75039	0.0256567	-3.12698	0.0376392
AC016683.6	8.88985	6.54275e-05	-2.44764	0.0159345		GUCY1B2	15.3894	9.3637e-05	-2.04528	0.0476823		RP11-343C2.9	2.81723	0.0150015	-3.49348	0.014135
AC021224.1	27.9782	0.00936139	-6.82664	0.0160734		GUSBP4_1	20.8394	0.00162755	-2.23568	0.029016		RP11-34P13.11	11.6545	0.00374303	-2.34647	0.0265837							IP-transcriptome analysis (hnRNP H1/ IgG)		Transcriptome analysis (siRNA of hnRNP H1/ scramble)
AC027612.6	6.17051	0.00745775	-2.05319	0.0241279		H6PD	3.98197	0.0022861	-2.53298	0.0129615		RP11-368I7.2	4.4132	0.0271214	-3.40164	0.025719							Fold change	p value	Fold change	p value
AC079922.3	16.524	0.00423782	-2.52844	0.0479785		HCFC2	8.71811	0.000631872	-2.28021	0.0258526		RP11-369J21.5	5.30638	0.0182223	-2.45647	0.0260622
AC091729.9	4.52083	0.0107776	-3.60137	0.0065478		HEATR6	2.56536	0.00238028	-2.46869	0.03441		RP11-382J12.1	12.2492	0.016168	8.205	0.0117659
AC093627.9	2.58868	0.0349969	-2.69673	0.0406458		HERC3	10.8269	0.00544015	-3.32038	0.00738282		RP11-403I13.8	2.564	0.0325096	-3.14345	0.047519
AC126544.2	5.38696	0.0315083	-3.29858	0.0043035		HERPUD2	2.75986	0.00155745	-2.96885	0.00859267		RP11-40F6.2	2.38489	0.00447675	-2.35837	0.0318899
ACBD5	6.93203	0.000632157	-2.97885	0.0123952		HHAT	6.85503	0.0333616	-2.08446	0.0407478		RP11-41O4.2	12.5934	0.000293715	-2.33623	0.00861843
ACP2	4.2082	0.00147524	-2.65573	0.0250783		HIGD1B	3.67366	0.0420118	-4.56636	0.0224269		RP11-431J24.2	6.00962	0.000304673	-2.65503	0.0197624
ACPL2	4.09542	0.000200026	-2.6445	0.0377799		HNRNPUL2	41.5318	0.000440401	-3.05514	0.0211836		RP11-46C24.8	9.99428	0.000143443	-2.6672	0.0232185
ACTR3	21.0825	0.000103451	-2.69261	0.0165737		HOMEZ	15.6497	5.17833e-08	-3.11355	0.0119144		RP11-488C13.5	8.09425	0.000813569	-2.23901	0.0404829
ACVR2B	15.1443	0.000616555	-2.57358	0.0261815		HOXB5	16.4938	0.000764458	-2.08268	0.0480454		RP11-492E3.1	12.0994	5.55063e-05	-2.60574	0.0165043
ADAM32	2.8228	0.0282891	3.15688	0.00416463		HSPB11	3.72761	0.000261457	-2.43372	0.0276901		RP11-499P20.2	10.2653	0.0177301	-2.24975	0.0100144
ADORA2A	5.16612	0.0371102	-4.94829	0.00922055		HSPB2-C11orf52	5.38768	0.0380522	-2.67554	0.0193701		RP11-540A21.2	7.30109	0.00511249	-3.14733	0.00948811
ADPGK	4.26419	0.0015493	-2.83821	0.00973124		HSPD1	24.9506	1.62343e-05	-2.19687	0.0488039		RP11-540A21.3	7.33739	0.00615825	-2.6748	0.00781995
ADPRH	12.279	0.00918305	-3.16268	0.0288428		HYI	8.23751	0.000244566	-2.79043	0.049026		RP11-551L14.5	4.16678	4.84031e-05	-2.53364	0.0180426
AGAP8	12.5282	0.0139954	-3.73606	0.0238851		IBA57	25.3124	9.45461e-06	-2.11654	0.0422441		RP11-578F21.3	6.09262	0.00116374	-4.27968	0.00503959
AGAP9	22.9276	0.000182993	-3.0772	0.0167482		ICA1	3.25253	0.0353301	-2.37712	0.0366468		RP11-583F2.3	12.6276	0.000317767	-3.69206	0.0144163
AGFG1	2.54407	0.00332682	-2.19186	0.037017		IFFO2	32.7135	6.12548e-06	-2.75354	0.0287138		RP11-588H23.3	8.49731	0.00666625	-2.20389	0.0256273
AJUBA	11.2345	0.000387072	-2.67834	0.0388192		IFNGR2	2.15804	0.00399954	-2.30384	0.0422177		RP11-645C24.1	24.0009	0.000592269	-3.06181	0.0159876
AK2	25.7985	7.27322e-05	-3.16114	0.0119339		IL10RA	3.63515	0.0455217	-2.89615	0.0299063		RP11-6N17.9	2.7951	0.000379361	-2.51488	0.0460504
AKAP12	5.08446	0.000587103	-2.78971	0.0148682		IL9R	21.2155	0.0166098	-16.2916	0.000203914		RP11-70F11.6	7.55924	0.000617968	-2.02506	0.0250866
ALDH4A1	6.44265	0.000722873	-5.26727	0.00703316		INPP1	6.70918	9.579e-05	-2.33216	0.039228		RP11-77K12.8	2.58746	0.0425885	-3.23269	0.0039989
ALG10B	2.11948	0.035868	-2.40715	0.013578		IPMK	7.19905	0.00126704	-2.41684	0.0492217		RP11-78C3.1	5.89741	0.0214838	-2.96307	0.00993523
ALS2	9.97662	0.000673785	-2.40057	0.01876		IRF5	4.61193	0.00485229	-2.42273	0.0478752		RP11-847H18.2	3.27668	0.0445821	-2.68991	0.0157463
ALS2CL	10.0387	4.91068e-05	-2.59127	0.0284671		ITGAV	3.25775	0.00109905	-3.4339	0.00640208		RP3-399L15.3	4.83539	0.00469333	-5.0182	0.0180378
AMIGO3	7.46732	0.00965831	-2.62335	0.0185526		ITGB8	2.40571	0.00296833	-2.07156	0.0227797		RP5-1028K7.3	3.77063	0.00378476	-2.4625	0.0493117
AMOTL2	2.83434	0.00023201	-2.73672	0.0192453		KAT2B	20.0551	0.00266921	-2.42788	0.0448706		RP6-65G23.3	9.39023	0.0381943	-2.17612	0.0394501
ANGEL1	2.88589	0.00347181	-2.15547	0.0469823		KCNK6	32.1076	0.00017246	-2.11367	0.0471149		RP9P	4.46608	0.000945137	-4.39007	0.000549434
ANK3	9.98908	0.0004134	-2.71159	0.0193004		KCTD11	44.3927	0.000865915	-3.20839	0.0254367		RPS6KB1	12.641	0.00010938	-2.08605	0.0471642
ANKMY2	4.42795	0.00248752	-2.65523	0.0183794		KCTD20	4.89798	0.000574721	-2.18523	0.03866		RRAGD	2.42788	0.00447365	-2.18821	0.0275311
ANKRD13A	2.59295	0.000229932	-2.17848	0.0370915		KDELC2	2.33935	0.0123994	-3.12026	0.0153538		RSAD1	6.41561	5.11166e-05	-2.14293	0.0427459
ANKRD20A2	30.1964	0.0341492	-2.84348	0.00845954		KIAA0100	4.94798	0.000382508	-2.30972	0.0466263		RWDD3	4.75644	0.000113027	-3.33059	0.00911542
ANKRD6	4.56086	0.00191778	-2.50779	0.0335593		KIAA1467	3.46608	0.000381992	-2.46556	0.0216363		SAMD4A_1	22.657	0.00148746	-4.45662	0.00224458
ANKS6	7.2894	0.000325328	-2.45339	0.0396101		KIF3B	19.4152	0.000128535	-2.93928	0.0115153		SAV1	3.46647	0.00363647	-2.03817	0.0209355
APAF1	10.2452	0.000207505	-2.00843	0.0369643		KIF7	2.02924	0.0364878	-6.00009	0.00738098		SCAI	6.8925	0.00671651	-2.12266	0.0319871
APH1B	24.165	0.000314296	-5.44462	0.00956486		KLF13	19.4474	3.61646e-06	-2.28627	0.0211396		SCARA3	8.69444	3.41633e-06	-2.43808	0.0463303
APOL2	17.2131	1.51092e-05	-2.47532	0.0275418		KLF15	15.6224	0.0212433	-2.68945	0.0354662		SCD5	7.9853	1.08107e-05	-2.25335	0.0231452
APOL6	28.1924	0.0323705	3.43125	0.0277095		KLHL20	11.6	0.000151778	-2.50508	0.0200158		SCML2	3.17096	0.0121095	-2.21395	0.0350436
ARHGEF35	34.0637	0.00155044	-3.41008	0.0184412		KRCC1	12.0103	0.00405518	-2.13101	0.0228977		SECISBP2	7.93527	0.000896468	-2.38976	0.0209784
ARHGEF37	25.7175	8.76753e-05	-2.78628	0.0332938		KRT15	13.5167	9.94624e-05	-3.00568	0.0134778		SEH1L	3.45773	0.000232855	-2.31334	0.0264799
ATAT1	3.69704	0.00665382	-2.08183	0.0422575		KRT20	36.8714	8.51046e-05	-2.45516	0.0481525		SENP2	9.27805	0.000230059	-2.75596	0.00777514
ATF6	6.0761	0.0014023	-2.25435	0.0435623		KRT7	2.54482	0.0143981	-2.96321	0.0327087		SERPINE1	3.54687	0.00157603	-4.90213	0.00175764
ATG2B	6.90831	0.00141824	-2.41885	0.0340115		KRTAP4-7	17.9478	0.00813564	-2.58537	0.0247992		SFXN5	6.97835	4.47746e-06	-2.11867	0.0444352
ATXN1L	7.27014	0.00559115	-2.80197	0.0434137		KTN1	7.00348	0.0019981	-2.27924	0.0374136		SGPL1	4.06576	0.000201301	-2.71354	0.0106113
AXL	2.06815	0.00302088	-2.60264	0.0177799		LEPRE1	3.60446	0.000755237	-2.38328	0.0443563		SIGLEC10	10.5211	0.000254146	-3.85196	0.00188568
B3GNT3	3.02567	0.0121423	-2.37962	0.0366421		LETMD1	5.33109	0.00125643	-2.18979	0.0447294		SIK3	3.26762	0.000554466	-2.35973	0.0294845
B4GALT7	6.46216	4.95606e-05	-2.46622	0.0326973		LHFPL2	5.25964	0.00173292	-2.2053	0.0435927		SIX4	11.1883	6.38741e-05	-2.46616	0.0350917
BACH2	4.6178	0.000709894	-2.55449	0.029206		LMTK2	9.43783	4.46302e-05	-2.73919	0.0161442		SLC16A5	7.85941	7.27761e-05	-2.69863	0.043408
BAZ1B	7.58667	0.000105298	-2.56322	0.0233349		LPGAT1	5.06987	0.00277015	-2.90596	0.0131883		SLC25A35	4.63899	0.0447845	-2.9744	0.0361751
BCAN	9.20396	0.000647451	-3.10395	0.030325		LRRC3	9.46979	0.000584673	-3.07582	0.0401381		SLC25A45	4.6623	0.00097766	-2.69111	0.0277243
BMI1	3.06858	0.00352682	-2.02451	0.0470942		LRRC37A2	9.0843	2.06146e-05	-4.61789	0.0226611		SLC27A6	11.0673	0.000849136	-2.30952	0.0142855
BNIPL	16.5109	0.045773	-3.85422	0.0322945		LRRC57	6.74362	0.00436539	-2.38851	0.0185656		SLC44A2	7.06075	0.000230914	-2.54086	0.0429055
BRCC3	22.9807	8.03034e-05	-2.21536	0.0469513		LYPLA1	3.13382	0.00203834	-2.37743	0.0475688		SLC46A1	11.644	0.000485994	-3.13726	0.0230894
C14orf43	4.74573	0.000514424	-2.44527	0.024051		M6PR	3.16461	0.00083138	-2.59002	0.00747217		SLC48A1	3.29051	0.000359855	-2.55996	0.0363111
C16orf52	34.4899	0.000360483	-2.05518	0.0356895		MAGEB17	4.11118	0.00993345	-3.36715	0.0338326		SLC5A11	4.02965	0.00559949	-2.60101	0.0252421
C17orf57	11.4751	0.00231343	-2.26616	0.0298727		MALL	2.75388	0.00032422	-2.8704	0.0136367		SLC6A17	22.8576	0.000142254	-2.32713	0.0496548
C17orf65	12.8074	0.000156011	-2.66495	0.0499755		MAP3K1	3.44589	0.00614527	-2.08466	0.0267051		SLX1A	17.0392	0.00557177	-5.38772	0.0290616
C1orf116	2.42804	0.00089951	-2.38958	0.0122583		MAP3K14	2.7618	0.00107818	-2.83044	0.019823		SMG8	4.54724	0.00176848	-2.39508	0.0175893
C1orf144	16.7106	1.0358e-05	-2.60772	0.0345334		MAP4K4	13.3645	0.000107834	-2.78255	0.0146894		SMG9	3.1168	0.000570701	-3.00856	0.0232284
C1orf201	2.84375	0.0316575	-2.19221	0.0386277		MAPK6	2.62862	0.00305275	-3.4248	0.00610299		SMPD1	2.17664	0.00106878	-3.82667	0.0157823
C1RL	15.2428	0.000132445	-2.20703	0.0158079		MAPKAPK2	3.0041	0.00277879	-2.98934	0.016646		SMURF2	8.1538	0.00067743	-2.79493	0.0174439
C22orf13	8.79858	1.12595e-06	-2.30213	0.0288589		MARCH3	3.90505	0.0211258	-3.1767	0.0322234		SNW1	6.95865	0.000203272	-2.26562	0.0429227
C22orf23	9.0149	0.00555785	-2.50084	0.0299935		MATN2	6.55824	0.00440245	-3.03478	0.00528198		SP140	9.20978	0.0101027	-3.19885	0.030467
C22orf46	31.8755	0.000279535	-3.94405	0.00414288		MED1	31.4313	0.000147187	-2.09085	0.0385143		SP140L	10.902	0.000137761	-2.50322	0.0153737
C2orf70	6.68611	0.00520441	-3.27408	0.0228348		MED14	2.35373	0.0139787	-2.05109	0.0410013		SPTSSA	45.1875	1.42468e-07	-4.73418	0.015282
C3orf18	17.8095	0.000139972	-2.53016	0.0439485		MET	3.506	0.00190982	-2.53647	0.0088746		SRF	20.2462	6.46244e-09	-2.50362	0.0221624
C3orf25	9.7565	0.0103937	-3.53354	0.00243256		MFN1	2.32133	0.00987431	-3.78119	0.00404362		SRGAP2C	18.0745	4.54839e-06	-2.51976	0.0434566
C5orf15	3.39623	0.0110474	-2.40349	0.0148203		MFSD1	7.77632	0.00550768	-2.0563	0.0458868		SRSF3	12.2591	0.000843819	-3.73813	0.00428708
CACHD1	2.52567	0.00385991	-2.19028	0.0275624		MFSD6	10.0256	0.00383214	-4.63364	0.00155483		SRXN1	6.78015	9.7737e-05	-3.82716	0.00241648
CAND2	11.0533	0.000803749	-2.1986	0.0358367		MGAT5	16.8517	0.000178204	-2.46538	0.0244153		SSH2	4.75547	0.00012004	-2.75271	0.0168411
CASP7	6.79163	0.000703209	-4.72201	0.000770378		MGLL	2.93797	0.00781418	-2.36172	0.0277763		SSH3	4.87813	0.000882679	-2.54471	0.0285531
CC2D1B	11.9198	3.6187e-05	-2.41374	0.043652		MICA	3.47502	0.00112454	-2.05062	0.0355617		SSR2	2.17864	0.000993737	-2.52671	0.0445547
CCDC117	6.12365	0.00248777	-2.25906	0.0179277		MICALL1	3.93858	0.00163625	-2.60132	0.0253354		ST5	3.40311	0.00481882	-2.4787	0.0400008
CCDC136	9.30399	0.000537629	-2.81848	0.0204795		MID1	3.89372	0.000865673	-2.4642	0.0263743		ST6GALNAC2	7.4683	0.000762063	-2.98101	0.020962
CCDC148	16.0427	0.000904347	-3.35031	0.0101003		MKNK1	3.78035	5.21088e-05	-2.66046	0.0214101		STAMBP	3.93247	0.00172986	-2.16663	0.0350812
CCDC15	4.24905	0.00471922	-2.68302	0.0179752		MLLT4	6.85481	0.000372679	-2.10314	0.034849		STX18	5.24965	1.07213e-05	-2.49729	0.019342
CCDC43	13.1653	0.000120738	-2.03349	0.0488236		MMP19	11.777	0.0313996	-4.02825	0.00642191		STXBP5L	9.05103	0.0263776	-2.59174	0.0124356
CCDC62	10.0751	0.00125044	-2.02716	0.0268325		MOCOS	10.0542	0.00106098	-2.50459	0.0355787		SUSD1	10.107	0.00163086	-2.44187	0.0301379
CCDC69	4.55423	0.00790495	-3.24376	0.00835277		MRS2	2.82507	0.00140778	-2.04695	0.0404372		SWAP70	9.9405	0.000401654	-4.08382	0.00120916
CCDC7	10.2058	0.0201227	-3.02138	0.0206637		MSANTD3	6.54411	1.0816e-06	-2.56477	0.0132102		SYN2	3.0399	0.0348526	-2.76606	0.0085321
CCDC90B	2.83107	0.0116478	-2.52684	0.018397		MSS51	11.2975	0.00319859	-3.91884	0.00956445		SYT12	5.53137	0.000976702	-2.90538	0.0193159
CCNJ	89.735	1.21591e-05	-2.22255	0.0438206		MTL5	5.90801	0.0150636	-2.12671	0.0181676		TAF12	3.70878	3.06277e-05	-3.0471	0.0100604
CD8A	7.89965	0.0188248	-3.37703	0.0413114		MTR	9.39423	0.000176452	-2.84588	0.0149702		TAF13	9.03684	9.30144e-07	-3.8526	0.00454714
CDC23	2.27796	0.00846787	-2.48536	0.0224117		MTX3	13.8218	0.0010847	-2.79763	0.0222255		TAF7	3.0047	0.00198383	-2.22872	0.0469809
CDKL5	9.01413	0.0143186	-4.71597	0.00143859		MURC	5.35047	0.0071906	-2.68072	0.024611		TAF8	18.7115	3.5026e-05	-2.02835	0.0328537
CECR2	5.03031	0.000457851	-4.0776	0.0162165		MYEOV	2.25768	0.000505123	-2.73703	0.0305583		TBC1D10B	3.18831	0.000575146	-3.86135	0.00489227
CELF5	10.8336	0.0001534	-3.39336	0.00509336		MYO1A	4.59452	0.0300145	-6.00244	0.0142439		TBK1	4.9114	0.000331105	-2.69571	0.0152599
CENPBD1	9.56734	0.00566872	-3.18875	0.0101839		MYOM1	6.07046	0.0136529	-3.49011	0.0448816		TBPL1	2.31951	0.0485174	-2.52802	0.0172587
CENPE	8.27837	0.00074588	-2.14374	0.0315961		NBPF10	10.4639	7.82774e-06	-2.02536	0.0215468		TCEB3	3.21037	0.0018787	-2.48489	0.0312172
CEP128	14.2175	0.000120279	-2.47139	0.0236021		NBPF24	9.04569	0.0187986	-3.23758	0.0454233		TCF19	3.71926	4.03996e-05	-2.44259	0.0259148
CEP250	13.4089	4.03952e-05	-2.71029	0.0201632		NCKIPSD	7.19854	4.1201e-05	-2.26785	0.0476464		TCTN1	4.82544	0.0136995	-2.42146	0.0105475
CGNL1	20.2436	0.000153386	-2.47179	0.0327033		NCSTN	2.1745	0.00953415	-2.29976	0.0237376		TDP2	17.7221	1.68964e-05	-2.74547	0.0236105
CHDH	5.29328	9.31157e-05	-2.74997	0.0388364		NECAP1	2.06032	0.000443719	-2.0601	0.0494027		TEAD4	14.2232	0.000110918	-2.38326	0.0488996
CLASP2	3.86965	0.00117478	-2.35743	0.0143245		NECAP2	2.64386	0.00292966	-2.71495	0.0302475		TET2	9.22882	0.00096983	-2.74952	0.00681794
CLIP3	15.4004	0.0224948	-2.54394	0.0198588		NEDD1	4.73056	0.000256819	-2.61098	0.0157664		TFAM	7.34844	0.000163352	-3.139	0.0100258
CLN6	7.51638	0.00117243	-7.3732	0.00491804		NEIL2	19.3501	4.92913e-05	-2.86127	0.00853419		THUMPD1	6.02188	0.000564796	-2.67325	0.0384567
CNTRL	5.52672	0.00148071	-2.37186	0.0226684		NELL2	3.51079	0.0243079	-2.93824	0.0321233		TMC5	2.18595	0.00768328	-2.2244	0.00634257
COL5A2	5.98098	0.0114819	-2.21214	0.0165924		NIPSNAP1	4.20627	0.000258881	-3.51893	0.0045243		TMEM106A	4.85798	0.042056	-3.57235	0.028931
COQ9	3.45713	0.000531022	-2.82907	0.0179552		NKTR	10.1626	0.00078293	-2.15048	0.0401166		TMEM129	23.1559	2.58917e-06	-3.05718	0.0166982
CPA4	4.03086	6.11175e-05	-2.34625	0.0161767		NPC1	3.15108	0.00250724	-2.35344	0.0360529		TMEM143	3.83896	0.00189111	-2.62386	0.0344839
CREB3L2	3.54607	0.00481012	-2.29603	0.045291		NRAS	4.05149	0.00428982	-3.58516	0.00196336		TMEM194B	3.02836	0.00432265	-2.1609	0.0345563
CREBL2	10.6609	8.99909e-05	-3.06814	0.0043552		NRM	4.52848	0.000476502	-2.30993	0.0426372		TMEM231	3.62502	0.0258942	-3.08334	0.0214795
CRIM1	25.4111	8.62097e-05	-3.45533	0.00591339		NSRP1	5.80953	0.0002836	-2.00897	0.0358406		TMEM39A	8.33102	0.00125792	-2.31387	0.042354
CRYGS	16.0184	0.00373354	-2.12668	0.0409322		NUAK1	14.8969	7.3628e-05	-3.04679	0.0201266		TMEM40	6.19481	0.0220063	-3.0101	0.0282578
CSAG2	7.18528	0.0296289	-2.7344	0.0113104		NUCKS1	22.1099	8.76336e-05	-3.44663	0.00491951		TMEM62	9.20348	0.00187805	-2.81144	0.0280115
CTB-157D17.1	42.4349	0.00712695	-3.51264	0.00379411		NUDT16	39.7311	0.000137486	-2.42263	0.0299365		TMEM98	2.04497	0.00626611	-2.34033	0.0449898
CTD-2008P7.6	4.36351	0.0494928	-9.58572	0.0482041		NUDT22	2.37447	0.00182922	-2.52637	0.0340243		TMPRSS5	7.36974	0.00472275	-4.68123	0.0466834
CTD-2207P18.2	12.6236	0.017542	-2.7358	0.0427325		NUMB	2.9739	0.00159659	-2.28639	0.040783		TNS4	3.18772	0.000306633	-2.46032	0.0281052
CTDP1	6.72023	0.000220843	-2.43466	0.0399417		NUPL1	3.73842	0.000683594	-3.11444	0.00712912		TOR2A	4.46658	0.00113761	-2.99041	0.0312746
CTGF	4.65837	0.0155596	-4.23818	0.00934439		ODF2L	8.55432	0.000146788	-2.2132	0.0200091		TRAF5	7.15504	0.00422512	-2.10775	0.0393838
CTH	3.81851	0.0136642	-2.59557	0.0301983		OLFML2A	3.1458	0.00127082	-2.53787	0.0458761		TRAFD1	7.84008	3.50263e-06	-2.1143	0.0348497
CTSZ	35.2721	2.57412e-06	-2.78394	0.0367114		OPA1	4.76889	0.00152764	-2.11069	0.0362205		TRIM39-RPP21	5.47566	0.017529	-2.76823	0.0370783
CYB5R4	4.67246	0.000222013	-2.95438	0.00666979		OSCP1	3.32187	0.00976239	-2.09275	0.0365111		TRIM44	17.8957	0.000178782	-2.11284	0.0477629
CYB5RL	2.85499	0.0459731	-3.28784	0.00475555		OSGIN1	2.29427	0.0106591	-2.84222	0.0420325		TRIM56	12.3436	5.66976e-06	-2.29585	0.0386143
CYP24A1	4.51113	0.0001617	-2.50956	0.0323527		PAQR6	13.913	0.000883493	-4.28546	0.0013926		TRPM6	8.25975	0.0201459	-3.20718	0.0168166
CYP4F11	4.5556	0.00138867	-3.32474	0.00571457		PAQR7	54.9195	4.62318e-06	-3.18881	0.0256501		TTC38	3.96462	1.83309e-05	-3.38371	0.00797302
CYR61	28.9173	3.2104e-06	-3.99669	0.000563356		PARG	3.4021	0.00468102	-2.4985	0.0251183		TTC39B	4.603	0.0480435	-2.52481	0.0199781
DCAF10	7.98462	0.0187235	-3.65992	0.00111282		PARM1	3.08492	0.00969544	-2.49367	0.0222937		TTC8	14.5118	0.0001617	-2.76257	0.0127007
DCAF16	14.4006	0.000127466	-2.85969	0.00929919		PARP2	3.24217	0.00102627	-2.48498	0.0241614		TTPAL	7.30638	0.000952827	-2.48859	0.0197551
DDHD2	11.0546	0.000988678	-3.49382	0.00187921		PAX9	2.45346	0.0208073	-2.81268	0.0203587		TUBE1	3.54249	0.0283766	-2.08992	0.0393302
DHTKD1	4.98639	0.0033824	-2.31494	0.0157797		PCLO	6.23299	0.00138465	-2.11046	0.032146		TUBGCP2	2.83969	0.00094988	-2.86425	0.0289652
DICER1	6.01748	0.00205902	-2.38681	0.0419304		PCTP	27.6227	3.19739e-06	-2.36127	0.021865		TUG1	21.526	0.00338359	-2.31465	0.0101375
DLX4	3.73831	0.0303242	-2.54023	0.026701		PCYT1A	4.14657	0.000624693	-2.18544	0.0323633		TXNL4A	6.53212	6.40027e-05	-4.64821	0.00236543
DMBX1	8.92163	0.000416605	-2.38761	0.0303221		PDLIM2	6.1492	0.000242253	-2.97085	0.0336733		UBE2Z	4.23751	0.0003272	-3.22476	0.00764541
DNAJB6	8.03411	7.37891e-05	-2.59844	0.017883		PDS5A	2.24006	0.00327634	-2.15475	0.045593		UBLCP1	2.94241	0.000259825	-2.16007	0.0409829
DOK3	6.35453	0.000125395	-2.70713	0.0264705		PEAK1	6.50605	0.000543669	-2.37058	0.0148207		UBQLN1	16.0135	0.000229728	-2.24924	0.0432661
DONSON	3.97824	0.0114767	-2.32537	0.037884		PEX26	26.0233	4.61791e-05	-2.57951	0.00825079		UHRF1BP1	6.21846	0.00268548	-2.32268	0.0326472
DTX3L	2.59003	0.00058253	-2.26497	0.017744		PEX5L	25.397	0.0162485	-2.67146	0.0241597		UNC13B	4.28508	0.000668265	-3.68359	0.0022655
DUS2L	2.84996	0.0130217	-2.56524	0.0155628		PGM5P2	12.953	0.00122589	-2.10542	0.0228918		UNC13D	2.63621	0.00428717	-2.74142	0.0298152
DYNLT3	4.7734	0.00096589	-2.07418	0.010721		PHF11	7.649	0.0178561	-2.48044	0.0297221		USO1	8.47514	0.00178192	-2.46652	0.0404996
E2F5	4.41861	0.0257922	-2.11225	0.0398399		PHF17	6.44599	0.00018888	-2.16848	0.0327819		USP24	5.86104	0.00282902	-2.06157	0.0333375
EFR3A	3.03379	0.00370564	-2.3912	0.0452313		PHF20	3.68655	0.000752806	-2.28545	0.0324821		USP38	2.41249	0.00609926	-2.23572	0.0211682
EHD4	5.79893	2.2548e-06	-3.56021	0.00671834		PIKFYVE	4.72537	0.00343276	-2.22007	0.0429895		VAMP1	25.5432	0.00408669	-3.0836	0.0319028
EHHADH	3.69668	1.15956e-05	-2.22547	0.00352888		PKD1L2	4.9776	0.00261067	-2.49909	0.00850687		VANGL1	2.28256	0.000297412	-2.74963	0.0178955
ELAC1	6.19967	0.0409846	-2.65222	0.0236638		PLAGL1	2.15386	0.0042808	-2.55642	0.0127278		VASP	3.93199	0.000156068	-2.96118	0.000921502
ELP3	2.48135	0.00062987	-2.17899	0.0447194		PLAT	3.25284	0.00818495	-2.11086	0.0341278		VCL	2.11158	0.00250034	-2.54529	0.0232162
EMP1	40.3268	0.000310967	-5.17042	0.000223718		PLCG1	25.0856	1.29369e-05	-2.50048	0.0309364		VEZT	3.37763	0.0050923	-2.55555	0.0192863
EMR2	5.54691	0.00355794	-2.80765	0.0118535		PM20D2	4.28475	0.000898632	-2.89874	0.0197611		VIPR1	16.59	0.00284148	-3.27848	0.0247814
ENTPD4	7.2163	0.000306967	-2.5482	0.0244458		PNPO	2.25966	0.0168668	-3.35288	0.0139738		VPS36	3.83908	0.00399551	-2.26199	0.0340634
ENTPD7	6.17806	0.000130023	-2.79748	0.0159495		PODXL	5.31382	0.000127205	-3.29442	0.00598722		VPS4B	6.63187	8.00892e-05	-3.08813	0.00797684
EOGT	3.59037	0.0265061	-3.55565	0.00725583		POLDIP2	9.56555	1.69851e-05	-3.18648	0.0169997		VTI1A	8.15621	0.000354149	-2.0912	0.0246681
EPB41L1	2.74002	0.00217758	-4.18964	0.00182519		POLL	7.55211	0.0135784	-4.17832	0.0184798		WBP1L	13.0443	0.000145394	-2.31026	0.0311949
EPB41L5	5.62666	0.00330336	-2.30912	0.0494981		POLR2J2	18.7684	0.00506506	-2.66977	0.00152506		WDR31	5.94305	0.0173875	-3.35149	0.0172604
EPHA1	5.02345	0.00219711	-2.49659	0.0458626		PPIEL	4.27929	0.0480814	-2.41272	0.022656		WDR92	12.3926	2.02801e-05	-2.45801	0.00886621
EPHA10	37.7102	5.36861e-05	-2.31009	0.0372286		PPL	4.11698	0.00019868	-2.53107	0.0476638		WWP1	20.5051	0.000400613	-2.02768	0.0407199
EPHA2	3.50907	2.26433e-06	-2.41809	0.048516		PPM1F	9.95541	1.61728e-05	-2.44161	0.0352226		YAP1	31.9441	0.000153529	-2.95677	0.0125359
EPHB3	2.90054	0.0166298	-3.84133	0.00437678		PPP2R3A	2.53035	0.00603538	-2.04709	0.0200218		YES1	6.55904	0.000224347	-4.28684	0.0046317
ERC1	3.52597	0.00223481	-2.60243	0.0206667		PPP2R5D	2.29776	0.00194254	-2.48957	0.0441768		YIPF1	3.49872	0.0159962	-2.10679	0.0366705
ERLIN1	3.65525	0.0015943	-3.06513	0.0066161		PPP3CC	2.50221	0.0175863	-2.19977	0.0350333		ZFP91-CNTF	19.8062	1.79873e-05	-2.89411	0.0143156
ETS1	16.3925	3.98093e-05	-3.35438	0.00310654		PRDM11	7.22969	0.00128797	-2.89083	0.0175715		ZFYVE20	10.2978	0.000494746	-2.64815	0.00917625
F11R	6.06779	0.000672897	-2.30042	0.0203574		PREB	3.61915	6.16023e-06	-2.14087	0.045552		ZFYVE21	12.3701	0.00020806	-2.02203	0.0340386
F3	5.16526	0.000295181	-3.40862	0.00341544		PRELID2	3.95558	0.0122221	-2.1161	0.0491692		ZKSCAN1	25.1259	0.000159324	-2.30648	0.0269629
FADS1	8.69847	0.0010344	-3.22443	0.00616506		PRKAG1	12.7661	1.10182e-06	-3.00588	0.016585		ZMAT2	9.16193	1.25801e-07	-3.35917	0.00795396
FAM102B	2.52661	0.00612783	-2.00134	0.0443329		PRR14L	8.72611	0.000478203	-2.94375	0.00764567		ZMYND15	7.66827	0.00017833	-2.82435	0.00939999
FAM114A2	2.9977	0.0153055	-2.71229	0.0183239		PSMC1	6.16086	0.000233631	-2.50356	0.0403696		ZNF101	5.1653	0.00547332	-2.28193	0.0317368
FAM115B	21.441	0.000468421	-3.96135	0.0190141		PTK2	2.44128	0.00024	-2.92127	0.00633007		ZNF117	4.37828	0.0214682	-4.81629	0.00482279
FAM123B	21.6439	4.59983e-06	-2.1872	0.0479734		PTMA	10.5169	0.000144377	-2.89396	0.00808055		ZNF138	7.6205	0.000545424	-2.22468	0.0446862
FAM126B	14.0654	8.2841e-05	-2.25013	0.0344542		PXDC1	4.6838	0.00431341	-2.35558	0.0423576		ZNF160	13.1241	0.00120574	-2.23851	0.0253457
FAM136A	15.8383	0.000125014	-2.35033	0.0414103		PYCR2	11.4557	3.96691e-06	-5.75121	0.00396284		ZNF23	10.0588	0.00177875	-3.89706	0.00402676
FAM154B	19.8402	0.00294062	-4.25485	0.00706109		R3HDM1	2.89591	0.00747528	-2.08189	0.0453325		ZNF234	9.17849	0.0005201	-2.25873	0.0139196
FAM171A1	3.08916	6.80086e-06	-2.502	0.0240104		RAB11FIP1	4.24191	0.00423949	-2.9815	0.00714046		ZNF259	6.63254	0.000268862	-2.32823	0.0279648
FAM178A	7.70343	0.00113326	-2.09313	0.0438213		RAB15	6.07867	0.0106338	-4.46362	0.0375431		ZNF26	4.77582	0.0400647	-3.81558	0.0118114
FAM192A	7.55328	0.00221359	-2.0842	0.0428315		RABL2A	4.61111	0.00228053	-2.36423	0.0149674		ZNF268	4.17574	0.000467812	-3.42628	0.0074329
FAM220A	3.74982	0.000679194	-2.23876	0.0398166		RAI14	2.8499	0.00450989	-2.46644	0.0191927		ZNF41	6.52549	0.000515677	-2.74028	0.0175233
FAM76A	4.1514	0.00503487	-2.03087	0.036299		RALGAPA1	5.79449	0.00271131	-2.11958	0.0422215		ZNF417	5.74134	0.00223318	-2.31581	0.0227532
FBN3	5.76536	0.00291711	-3.45703	0.0259008		RAP1A	35.9741	8.13214e-05	-2.28012	0.0241619		ZNF44	25.6415	0.00260534	-2.07189	0.0425533
FGGY	6.80272	0.0005751	-3.00473	0.0351858		RARG	3.88497	2.11734e-05	-2.0977	0.0290507		ZNF45	3.50601	0.00563896	-2.42333	0.0223018
FITM2	3.78836	0.00320272	-2.76579	0.0135009		RASSF3	17.4111	0.000195121	-2.73842	0.0104026		ZNF480	9.39156	0.000652527	-2.63175	0.0434769
FKBP15	3.4545	0.00212425	-2.35289	0.0291302		RASSF6	4.30121	0.0434328	-3.56141	0.00228422		ZNF518B	2.15211	0.00560258	-2.3538	0.040093
FKTN	4.08888	0.0247643	-2.91615	0.00718823		RASSF8	5.75256	0.00075714	-2.01558	0.0376224		ZNF525	6.43261	0.00117459	-2.60595	0.0206835
FNIP2	3.068	0.00221856	-2.07835	0.0378558		RBAK	9.78134	0.000792118	-2.08761	0.0498855		ZNF576	10.089	0.0076798	-2.86091	0.00948383
FSTL3	8.64979	0.000396347	-2.93981	0.0491288		RBFOX2	15.7716	0.000215725	-2.24586	0.0263593		ZNF580	6.57969	0.000534237	-2.22883	0.0375584
FUBP1	8.24621	0.000172408	-2.18661	0.042961		RBM14	4.41834	0.00867871	-2.60965	0.0297096		ZNF585B	3.50253	0.0463619	-2.62086	0.0370925
FYCO1	4.58009	0.00104867	-2.50634	0.0314984		RBMS2	6.23506	0.0032384	-2.50109	0.0311248		ZNF594	5.17587	0.00313539	-2.74487	0.0104358
FZD4	4.26421	0.0433895	-4.38337	0.0069417		RBP5	11.8091	0.00742547	-2.43228	0.0337147		ZNF595	8.31872	0.00173795	-2.71186	0.00413384
G3BP1	11.9641	0.000865659	-2.48256	0.0188442		RBPJ	20.3778	0.000596742	-2.46369	0.0196874		ZNF613	8.60579	0.032773	-2.96222	0.0193201
GALE	3.88645	8.62256e-05	-3.07644	0.0183022		RC3H2	11.8516	0.000299637	-3.63342	0.0053822		ZNF641	13.5145	0.000184684	-2.83387	0.0243662
GALNT12	3.26754	0.00126582	-3.61182	0.0111661		RERE	2.82109	0.000473458	-2.0044	0.0487258		ZNF678	2.09765	0.0313987	-2.18358	0.0402765
GAPVD1	2.62231	0.00646746	-2.71453	0.012679		RFX3	17.1634	0.000290546	-3.07707	0.00555392		ZNF765	4.04459	0.00346921	-2.80086	0.0112622
GBF1	2.02042	0.00996141	-2.68235	0.0248246		RGS19	3.08022	0.0216174	-2.55733	0.0386897		ZNF808	3.47028	0.0152846	-2.19485	0.0316402
GHRLOS	2.98934	0.0475347	6.24938	0.0016818		RIBC2	5.2906	0.0105935	-2.01764	0.0156955		ZNF845	3.04804	7.51974e-05	-2.24928	0.0182967
GIT2	2.335	0.000811895	-2.36681	0.0485305		RIT1	17.3995	0.000471573	-2.50646	0.0157083		ZSCAN29	17.9289	3.2544e-06	-2.24472	0.0231255
GLI4	6.10675	0.00110892	-2.78815	0.0385551		RNF141	4.1192	0.0020811	-2.19125	0.0345455		ZWINT	8.97016	0.000227005	-3.03856	0.00663217
GLIS3	2.63993	0.0156563	-2.61034	0.0235286		RNF144B	7.41024	0.0108901	-2.54273	0.0360433
GNGT1	22.3608	0.00120423	-4.65578	0.00328155		RNF145	27.7649	2.02608e-05	-3.50306	0.00332848
GOLGA1	3.75348	0.00322114	-2.26483	0.0366948		RNF149	5.07136	5.21822e-06	-2.06038	0.0459267
GOLGA4	7.48383	0.000822683	-3.97482	0.00160316		RNF168	27.0698	5.75038e-05	-2.60482	0.0252918
GORASP1	9.72567	9.08526e-06	-2.54493	0.0335817		RNF20	8.19123	3.98674e-05	-2.53484	0.0201214
GPC2	30.8302	0.000241294	-2.29986	0.0496803		RNMTL1	9.44651	1.77698e-06	-2.81521	0.0350451
GPN3	3.69027	9.07799e-05	-2.58776	0.0173467		RP1-101K10.6	4.24796	0.000997703	-2.4031	0.0425089
GPR153	2.52606	0.0337667	-3.31191	0.00593085		RP11-125K10.4	10.5891	0.000773711	2.37859	0.0313116
GPR63	6.37339	0.000739617	-2.66598	0.0315801		RP11-1415C14.4	4.75372	0.00357714	-6.65	0.0297377
