# Supplementary material for: Heterogenous Nuclear Ribonucleoprotein H1 Promotes Colorectal Cancer Progression through the Stabilization of mRNA of Sphingosine-1-Phosphate Lyase 1
Source: Int J Mol Sci. 2020 Jun 25;21(12):4514. doi: 10.3390/ijms21124514 (PMC7350029; doi:10.3390/ijms21124514)
Supplement: Supplementary file 1 [file ijms-21-04514-s001.zip › supplementary files/Supplementary Table 2.xls]

## Sheet: scramble vs. sihnRNP H1 sub...
	Transcriptome analysis (siRNA of hnRNP H1/ scramble)				Transcriptome analysis (siRNA of hnRNP H1/ scramble)				Transcriptome analysis (siRNA of hnRNP H1/ scramble)				Transcriptome analysis (siRNA of hnRNP H1/ scramble)				Transcriptome analysis (siRNA of hnRNP H1/ scramble)
ID	Fold change	p value		ID	Fold change	p value		ID	Fold change	p value		ID	Fold change	p value		ID	Fold change	p value
ABC12-49244600F4.3	-2.42906	0.0333261		DERA	-2.10819	0.0247263		M6PR	-2.59002	0.00747217		RP11-122G18.7	-4.6346	0.0280788		TRIM74	-2.89573	0.0446425
ABCA17P	-3.587	0.0406098		DGAT2L6	-12.6034	0.00995568		MAGEB17	-3.36715	0.0338326		RP11-125K10.4	2.37859	0.0313116		TRPM6	-3.20718	0.0168166
ABHD14A-ACY1	-5.53881	0.0294795		DHTKD1	-2.31494	0.0157797		MALL	-2.8704	0.0136367		RP11-1415C14.4	-6.65	0.0297377		TTC30B	-2.52125	0.0238343
ABP1	-10.3797	0.0346228		DICER1	-2.38681	0.0419304		MAP3K1	-2.08466	0.0267051		RP11-160O5.1	-3.16281	0.0178684		TTC38	-3.38371	0.00797302
AC000068.5	-5.75483	0.0272455		DKK3	-21.8525	0.00486967		MAP3K14	-2.83044	0.019823		RP11-168G16.1	-2.94965	0.0356796		TTC39B	-2.52481	0.0199781
AC003665.1	-2.59976	0.00336655		DLK2	-2.47623	0.0430752		MAP4K4	-2.78255	0.0146894		RP1-117O3.2	-3.33527	0.0145553		TTC8	-2.76257	0.0127007
AC007405.4	-5.80638	0.0104372		DLX4	-2.54023	0.026701		MAPK6	-3.4248	0.00610299		RP11-184I16.2	-6.97991	0.00272578		TTPAL	-2.48859	0.0197551
AC008103.5	-8.19288	0.0100011		DMBT1	-4.63622	0.0240745		MAPKAPK2	-2.98934	0.016646		RP11-196H14.3	-5.8634	0.0378219		TUBE1	-2.08992	0.0393302
AC008280.5	-3.87478	0.0166087		DMBX1	-2.38761	0.0303221		MARCH3	-3.1767	0.0322234		RP11-213H15.3	-2.79731	0.00271551		TUBGCP2	-2.86425	0.0289652
AC008440.5	-6.251	0.00749418		DNAJB6	-2.59844	0.017883		MATN2	-3.03478	0.00528198		RP11-219G10.3	-5.74935	0.0270642		TUG1	-2.31465	0.0101375
AC008697.1	-4.04022	0.00689505		DOK3	-2.70713	0.0264705		MED1	-2.09085	0.0385143		RP11-225L12.2	-4.4211	0.0476111		TULP1	-4.54588	0.00608121
AC009237.8	-3.42574	0.0371028		DOK5	5.0425	0.0441398		MED14	-2.05109	0.0410013		RP11-227H15.4	-2.36699	0.00425513		TXNL4A	-4.64821	0.00236543
AC009403.2	-2.02036	0.0467851		DOLK	-5.75743	0.00580221		MED30	-2.31452	0.0406098		RP11-228B15.4	3.05611	0.0227148		UBE2Z	-3.22476	0.00764541
AC011443.1	-2.16695	0.0346806		DONSON	-2.32537	0.037884		MEMO1	-2.95191	0.0213397		RP11-229P13.21	8.89506	0.0452756		UBLCP1	-2.16007	0.0409829
AC011747.7	-4.56775	0.0468724		DTX2P1	-12.2162	0.0199167		MEST	-5.4162	0.000386906		RP11-23J9.5	-3.45844	0.0256484		UBQLN1	-2.24924	0.0432661
AC013268.5	-2.79336	0.0367479		DTX3L	-2.26497	0.017744		MET	-2.53647	0.0088746		RP11-255B23.3	-2.4884	0.0134283		UCA1	-4.1878	0.00643329
AC016683.6	-2.44764	0.0159345		DUS2L	-2.56524	0.0155628		METTL18	-2.58319	0.00750262		RP11-260E18.1	-9.37651	0.00165235		UHRF1BP1	-2.32268	0.0326472
AC016831.6	-5.0314	0.0422526		DUSP3	-2.44153	0.0409236		MFN1	-3.78119	0.00404362		RP11-267C16.1	5.97975	0.0238167		ULBP2	-2.78709	0.0201866
AC021224.1	-6.82664	0.0160734		DYNLT3	-2.07418	0.010721		MFSD1	-2.0563	0.0458868		RP11-291L22.3	-2.02609	0.0419495		UNC13B	-3.68359	0.0022655
AC027612.6	-2.05319	0.0241279		E2F5	-2.11225	0.0398399		MFSD6	-4.63364	0.00155483		RP11-316M1.11	-5.01631	0.0336919		UNC13D	-2.74142	0.0298152
AC074091.13	-2.83085	0.0403965		EAF2	-2.61098	0.0259424		MGAT5	-2.46538	0.0244153		RP11-319G6.1	-4.83122	0.0364145		UPB1	-3.88907	0.00538602
AC079922.3	-2.52844	0.0479785		EEF1A1P38	-3.45693	0.0153375		MGLL	-2.36172	0.0277763		RP11-323F5.2	-3.12698	0.0376392		USO1	-2.46652	0.0404996
AC087859.1	5.11733	0.0195587		EFR3A	-2.3912	0.0452313		MICA	-2.05062	0.0355617		RP11-324A3.1	-4.43235	0.0177848		USP24	-2.06157	0.0333375
AC091729.9	-3.60137	0.0065478		EGFL8	-2.20646	0.0224774		MICALL1	-2.60132	0.0253354		RP11-343C2.9	-3.49348	0.014135		USP38	-2.23572	0.0211682
AC093627.9	-2.69673	0.0406458		EHD4	-3.56021	0.00671834		MICC	-2.37552	0.0481059		RP11-34P13.11	-2.34647	0.0265837		VAMP1	-3.0836	0.0319028
AC093673.5	-2.87331	0.0469325		EHHADH	-2.22547	0.00352888		MID1	-2.4642	0.0263743		RP11-368I7.2	-3.40164	0.025719		VANGL1	-2.74963	0.0178955
AC093734.1	-5.57582	0.0303143		ELAC1	-2.65222	0.0236638		MINPP1	-3.04769	0.00441008		RP11-369J21.5	-2.45647	0.0260622		VASP	-2.96118	0.000921502
AC097721.2	-3.53822	0.0314102		ELP3	-2.17899	0.0447194		MIXL1	2.17966	0.034581		RP11-382J12.1	8.205	0.0117659		VCL	-2.54529	0.0232162
AC098820.3	-2.89695	0.015962		ELP4	-2.55847	0.0312326		MKNK1	-2.66046	0.0214101		RP11-39K24.10	-8.33084	0.0123412		VEZT	-2.55555	0.0192863
AC103564.7	-2.59781	0.0473554		EMP1	-5.17042	0.000223718		MLLT4	-2.10314	0.034849		RP11-403I13.8	-3.14345	0.047519		VIPR1	-3.27848	0.0247814
AC105344.2	-2.62897	0.0422189		EMR2	-2.80765	0.0118535		MMP19	-4.02825	0.00642191		RP11-40F6.2	-2.35837	0.0318899		VPS36	-2.26199	0.0340634
AC124861.1	-9.35762	0.0302974		ENAM	-4.15518	0.0495606		MOCOS	-2.50459	0.0355787		RP11-41O4.2	-2.33623	0.00861843		VPS4B	-3.08813	0.00797684
AC126544.2	-3.29858	0.0043035		ENHO	-4.57988	0.0122101		MPI	-2.40053	0.0354062		RP11-423H2.3	-9.18959	0.0114939		VTI1A	-2.0912	0.0246681
AC226150.4	-7.12323	0.00737451		ENTPD4	-2.5482	0.0244458		MRS2	-2.04695	0.0404372		RP11-426A6.7	-3.14302	0.00972529		WBP1L	-2.31026	0.0311949
ACBD5	-2.97885	0.0123952		ENTPD7	-2.79748	0.0159495		MS4A15	-12.5373	0.00216674		RP11-431J24.2	-2.65503	0.0197624		WDR31	-3.35149	0.0172604
ACP2	-2.65573	0.0250783		EOGT	-3.55565	0.00725583		MSANTD3	-2.56477	0.0132102		RP11-443P15.2	-8.09868	0.0051172		WDR49	-5.74935	0.0270642
ACPL2	-2.6445	0.0377799		EPB41L1	-4.18964	0.00182519		MSS51	-3.91884	0.00956445		RP11-445H22.4	-5.9576	0.0441546		WDR92	-2.45801	0.00886621
ACTR3	-2.69261	0.0165737		EPB41L5	-2.30912	0.0494981		MTL5	-2.12671	0.0181676		RP11-467H10.2	5.61633	0.0475528		WSCD2	-4.71253	0.0364116
ACVR2B	-2.57358	0.0261815		EPDR1	-2.92722	0.0143124		MTR	-2.84588	0.0149702		RP11-46C24.8	-2.6672	0.0232185		WWP1	-2.02768	0.0407199
ADAM32	3.15688	0.00416463		EPHA1	-2.49659	0.0458626		MTX3	-2.79763	0.0222255		RP11-473M20.14	-4.47511	0.0131159		XKRX	-6.72239	0.0023966
ADCY5	-3.22212	0.0380633		EPHA10	-2.31009	0.0372286		MURC	-2.68072	0.024611		RP11-488C13.5	-2.23901	0.0404829		YAP1	-2.95677	0.0125359
ADORA2A	-4.94829	0.00922055		EPHA2	-2.41809	0.048516		MUSTN1	-4.43164	0.0404898		RP11-492E3.1	-2.60574	0.0165043		YES1	-4.28684	0.0046317
ADPGK	-2.83821	0.00973124		EPHB3	-3.84133	0.00437678		MX1	-3.65225	0.0141721		RP11-499P20.2	-2.24975	0.0100144		YIPF1	-2.10679	0.0366705
ADPRH	-3.16268	0.0288428		ERC1	-2.60243	0.0206667		MYEOV	-2.73703	0.0305583		RP11-505K9.3	-4.57	0.0125852		ZBTB25	-2.26284	0.0345424
AGAP10	-3.54868	0.0184416		ERLIN1	-3.06513	0.0066161		MYL12A	-2.35648	0.0435167		RP11-522I20.3	-4.73702	0.00529332		ZFP91-CNTF	-2.89411	0.0143156
AGAP8	-3.73606	0.0238851		ETS1	-3.35438	0.00310654		MYL2	-2.69176	0.0455245		RP11-540A21.2	-3.14733	0.00948811		ZFYVE20	-2.64815	0.00917625
AGAP9	-3.0772	0.0167482		F11R	-2.30042	0.0203574		MYLK3	2.7488	0.0167564		RP11-540A21.3	-2.6748	0.00781995		ZFYVE21	-2.02203	0.0340386
AGFG1	-2.19186	0.037017		F3	-3.40862	0.00341544		MYO1A	-6.00244	0.0142439		RP11-551L14.5	-2.53364	0.0180426		ZG16B	-2.15226	0.00801882
AJUBA	-2.67834	0.0388192		FABP3	-4.42805	0.0304289		MYO7A	-2.60332	0.0446784		RP11-571M6.6	-2.96801	0.0233056		ZKSCAN1	-2.30648	0.0269629
AK2	-3.16114	0.0119339		FADS1	-3.22443	0.00616506		MYO7B	-4.83587	0.0112399		RP11-578F21.3	-4.27968	0.00503959		ZMAT2	-3.35917	0.00795396
AKAP12	-2.78971	0.0148682		FAM102B	-2.00134	0.0443329		MYOM1	-3.49011	0.0448816		RP11-583F2.3	-3.69206	0.0144163		ZMYND15	-2.82435	0.00939999
AL157871.2	-4.03569	0.0230615		FAM114A2	-2.71229	0.0183239		MYPN	-3.23223	0.0232411		RP11-588H23.3	-2.20389	0.0256273		ZNF101	-2.28193	0.0317368
AL589988.1	-8.33084	0.0123412		FAM115B	-3.96135	0.0190141		NBPF10	-2.02536	0.0215468		RP11-598D14.1	-6.87144	0.0188994		ZNF117	-4.81629	0.00482279
ALDH4A1	-5.26727	0.00703316		FAM123B	-2.1872	0.0479734		NBPF24	-3.23758	0.0454233		RP11-645C24.1	-3.06181	0.0159876		ZNF138	-2.22468	0.0446862
ALG10B	-2.40715	0.013578		FAM126B	-2.25013	0.0344542		NCAN	-2.82124	0.0393439		RP11-65I12.1	-5.15718	0.0482392		ZNF160	-2.23851	0.0253457
ALS2	-2.40057	0.01876		FAM136A	-2.35033	0.0414103		NCKIPSD	-2.26785	0.0476464		RP11-65N13.8	-9.66732	0.0416158		ZNF185	-2.44589	0.0403697
ALS2CL	-2.59127	0.0284671		FAM154B	-4.25485	0.00706109		NCSTN	-2.29976	0.0237376		RP11-6N17.9	-2.51488	0.0460504		ZNF23	-3.89706	0.00402676
AMIGO3	-2.62335	0.0185526		FAM171A1	-2.502	0.0240104		NECAP1	-2.0601	0.0494027		RP11-706O15.5	-3.40305	0.0443533		ZNF234	-2.25873	0.0139196
AMOTL2	-2.73672	0.0192453		FAM178A	-2.09313	0.0438213		NECAP2	-2.71495	0.0302475		RP11-70F11.6	-2.02506	0.0250866		ZNF259	-2.32823	0.0279648
ANGEL1	-2.15547	0.0469823		FAM192A	-2.0842	0.0428315		NEDD1	-2.61098	0.0157664		RP1-170O19.14	-3.78985	0.0111375		ZNF26	-3.81558	0.0118114
ANK3	-2.71159	0.0193004		FAM220A	-2.23876	0.0398166		NEIL2	-2.86127	0.00853419		RP11-719K4.2	-3.39351	0.0133224		ZNF268	-3.42628	0.0074329
ANKMY2	-2.65523	0.0183794		FAM66D	5.0425	0.0441398		NELL2	-2.93824	0.0321233		RP11-727F15.9	-6.18163	0.00782602		ZNF32	-5.32583	0.00533834
ANKRD13A	-2.17848	0.0370915		FAM76A	-2.03087	0.036299		NETO2	-2.5813	0.0243485		RP11-77H9.5	-5.8634	0.0378219		ZNF41	-2.74028	0.0175233
ANKRD2	-14.3338	0.0126655		FAM81A	-2.63425	0.0117355		NFATC2	-2.49158	0.0491106		RP11-77K12.8	-3.23269	0.0039989		ZNF417	-2.31581	0.0227532
ANKRD20A2	-2.84348	0.00845954		FAM83C	-23.1526	0.00672848		NIPAL1	-2.5393	0.016653		RP11-77P6.2	-3.7194	0.0241124		ZNF44	-2.07189	0.0425533
ANKRD20A8P	-2.58881	0.0144434		FBN3	-3.45703	0.0259008		NIPSNAP1	-3.51893	0.0045243		RP11-78C3.1	-2.96307	0.00993523		ZNF45	-2.42333	0.0223018
ANKRD6	-2.50779	0.0335593		FBXW12	-4.38447	0.0315622		NKTR	-2.15048	0.0401166		RP11-79P5.2	-2.47072	0.0136296		ZNF480	-2.63175	0.0434769
ANKS6	-2.45339	0.0396101		FGGY	-3.00473	0.0351858		NME1	-4.83401	0.00589918		RP11-847H18.2	-2.68991	0.0157463		ZNF493	-2.07696	0.0433291
AP003068.6	-4.11963	0.0409325		FITM2	-2.76579	0.0135009		NOXRED1	-4.58774	0.018303		RP11-874J12.2	-5.48727	0.00721964		ZNF518B	-2.3538	0.040093
APAF1	-2.00843	0.0369643		FKBP15	-2.35289	0.0291302		NPC1	-2.35344	0.0360529		RP11-903H12.3	-5.9576	0.0441546		ZNF524	-3.7289	0.0129423
APH1B	-5.44462	0.00956486		FKTN	-2.91615	0.00718823		NPPA-AS1	-3.66343	0.00197369		RP11-96C23.8	-2.78357	0.00695382		ZNF525	-2.60595	0.0206835
APOBEC3F	-4.60451	0.00766928		FLVCR2	-7.57062	0.00500167		NPTX1	-7.98463	0.0393036		RP11-96L14.7	-4.50312	0.0142034		ZNF576	-2.86091	0.00948383
APOL2	-2.47532	0.0275418		FNIP2	-2.07835	0.0378558		NR2E1	-2.9043	0.0163268		RP1-30G7.2	-2.20484	0.00995042		ZNF580	-2.22883	0.0375584
APOL6	3.43125	0.0277095		FSCN3	-4.63102	0.0296915		NRAP	-4.91828	0.0158258		RP1-40E16.8	-2.20582	0.0422513		ZNF585B	-2.62086	0.0370925
ARHGEF35	-3.41008	0.0184412		FSTL3	-2.93981	0.0491288		NRAS	-3.58516	0.00196336		RP1-56K13.3	-6.04862	0.0328796		ZNF594	-2.74487	0.0104358
ARHGEF37	-2.78628	0.0332938		FUBP1	-2.18661	0.042961		NRG1	-2.66475	0.0453804		RP1-69M21.2	-6.81989	0.0406576		ZNF595	-2.71186	0.00413384
ARL6IP6	-2.34187	0.0424164		FYCO1	-2.50634	0.0314984		NRM	-2.30993	0.0426372		RP3-399L15.3	-5.0182	0.0180378		ZNF613	-2.96222	0.0193201
ATAT1	-2.08183	0.0422575		FZD4	-4.38337	0.0069417		NRN1L	-2.86968	0.00182534		RP4-622L5.2	-7.97393	0.0366263		ZNF641	-2.83387	0.0243662
ATF6	-2.25435	0.0435623		G3BP1	-2.48256	0.0188442		NSRP1	-2.00897	0.0358406		RP5-1028K7.3	-2.4625	0.0493117		ZNF678	-2.18358	0.0402765
ATG2B	-2.41885	0.0340115		GALE	-3.07644	0.0183022		NT5E	-2.18944	0.0371576		RP5-1187M17.7	-4.55881	0.0298353		ZNF681	-2.26079	0.0373804
ATP6V1A	-2.51967	0.0274234		GALNT12	-3.61182	0.0111661		NUAK1	-3.04679	0.0201266		RP5-875O13.1	2.14092	0.00766899		ZNF713	-6.73556	0.0349865
ATP8B5P	7.80288	0.0213891		GAPVD1	-2.71453	0.012679		NUAK2	-2.71468	0.0140224		RP5-977B1.7	-5.15718	0.0482392		ZNF765	-2.80086	0.0112622
ATXN1L	-2.80197	0.0434137		GBF1	-2.68235	0.0248246		NUCKS1	-3.44663	0.00491951		RP6-65G23.3	-2.17612	0.0394501		ZNF788	-3.28888	0.012518
AXL	-2.60264	0.0177799		GCOM1_1	-4.93995	0.0140221		NUDT16	-2.42263	0.0299365		RP9P	-4.39007	0.000549434		ZNF808	-2.19485	0.0316402
B3GAT1	2.75346	0.00703375		GGTLC2	-5.15718	0.0482392		NUDT22	-2.52637	0.0340243		RPL12P4	-5.58911	0.0219351		ZNF843	-3.19396	0.00919051
B3GNT3	-2.37962	0.0366421		GHRLOS	6.24938	0.0016818		NUMB	-2.28639	0.040783		RPS2P46	-2.8729	0.0250245		ZNF845	-2.24928	0.0182967
B4GALT7	-2.46622	0.0326973		GIT2	-2.36681	0.0485305		NUPL1	-3.11444	0.00712912		RPS6KB1	-2.08605	0.0471642		ZRANB2-AS1	-2.38446	0.0356043
BACH2	-2.55449	0.029206		GLI4	-2.78815	0.0385551		OAS3	-3.64311	0.0162217		RRAGD	-2.18821	0.0275311		ZSCAN29	-2.24472	0.0231255
BAZ1B	-2.56322	0.0233349		GLIS3	-2.61034	0.0235286		ODF2L	-2.2132	0.0200091		RSAD1	-2.14293	0.0427459		ZWINT	-3.03856	0.00663217
BCAN	-3.10395	0.030325		GNGT1	-4.65578	0.00328155		OGFRL1	-2.52703	0.022672		RTEL1_2	-4.13025	0.0188655
BCL2L1	-2.89957	0.025852		GOLGA1	-2.26483	0.0366948		OLFML2A	-2.53787	0.0458761		RWDD3	-3.33059	0.00911542
BMI1	-2.02451	0.0470942		GOLGA4	-3.97482	0.00160316		OPA1	-2.11069	0.0362205		SAMD4A_1	-4.45662	0.00224458
BMS1P7	2.20824	0.0353154		GORASP1	-2.54493	0.0335817		ORAI1	-3.98524	0.00775352		SAV1	-2.03817	0.0209355
BNIPL	-3.85422	0.0322945		GPC2	-2.29986	0.0496803		OSBP2	-3.2178	0.0312515		SCAI	-2.12266	0.0319871
BRCC3	-2.21536	0.0469513		GPN3	-2.58776	0.0173467		OSCP1	-2.09275	0.0365111		SCARA3	-2.43808	0.0463303
BTK	-9.3553	0.0190463		GPR153	-3.31191	0.00593085		OSGIN1	-2.84222	0.0420325		SCD5	-2.25335	0.0231452
C14orf119	-2.61836	0.0225041		GPR63	-2.66598	0.0315801		OXGR1	-5.05686	0.0367223		SCML2	-2.21395	0.0350436
C14orf183	-7.20608	0.0129738		GPRC5A	-2.6251	0.0150826		PAK6	-2.44991	0.0267398		SCTR	-7.20608	0.0129738
C14orf43	-2.44527	0.024051		GPRIN1	-3.0518	0.0150769		PAQR6	-4.28546	0.0013926		SDR16C5	-2.04033	0.016829
C16orf52	-2.05518	0.0356895		GPRIN2	-2.76718	0.0429097		PAQR7	-3.18881	0.0256501		SEBOX	-5.15718	0.0482392
C17orf57	-2.26616	0.0298727		GPSM3	-2.64309	0.0235828		PARG	-2.4985	0.0251183		SECISBP2	-2.38976	0.0209784
C17orf65	-2.66495	0.0499755		GS1-393G12.10	-3.32751	0.0187771		PARM1	-2.49367	0.0222937		SEH1L	-2.31334	0.0264799
C17orf99	-2.15504	0.000607189		GSPT1	-3.0718	0.0108233		PARP2	-2.48498	0.0241614		SENP2	-2.75596	0.00777514
C1orf116	-2.38958	0.0122583		GSTCD	-4.29112	0.00464523		PAX9	-2.81268	0.0203587		SERPINE1	-4.90213	0.00175764
C1orf144	-2.60772	0.0345334		GUCY1B2	-2.04528	0.0476823		PBX3	-2.31899	0.0447054		SFXN5	-2.11867	0.0444352
C1orf201	-2.19221	0.0386277		GUSBP4_1	-2.23568	0.029016		PCDH9	9.02298	0.0102426		SGPL1	-2.71354	0.0106113
C1RL	-2.20703	0.0158079		H6PD	-2.53298	0.0129615		PCLO	-2.11046	0.032146		SHF	-3.22405	0.0334233
C20orf132	-2.66596	0.01589		HBA1	-4.63171	0.0284879		PCTP	-2.36127	0.021865		SIGLEC10	-3.85196	0.00188568
C22orf13	-2.30213	0.0288589		HCFC2	-2.28021	0.0258526		PCYT1A	-2.18544	0.0323633		SIK3	-2.35973	0.0294845
C22orf23	-2.50084	0.0299935		HEATR6	-2.46869	0.03441		PDE1C	-5.74935	0.0270642		SIX4	-2.46616	0.0350917
C22orf29	-12.2039	0.00603066		HEG1	-3.18124	0.0179255		PDLIM2	-2.97085	0.0336733		SKP2	-2.37682	0.0294495
C22orf46	-3.94405	0.00414288		HERC3	-3.32038	0.00738282		PDS5A	-2.15475	0.045593		SLC16A5	-2.69863	0.043408
C2orf55	-5.99846	0.0485113		HERPUD2	-2.96885	0.00859267		PEAK1	-2.37058	0.0148207		SLC25A35	-2.9744	0.0361751
C2orf70	-3.27408	0.0228348		HESX1	-2.58292	0.0186557		PEX26	-2.57951	0.00825079		SLC25A45	-2.69111	0.0277243
C3orf18	-2.53016	0.0439485		HHAT	-2.08446	0.0407478		PEX5L	-2.67146	0.0241597		SLC27A6	-2.30952	0.0142855
C3orf24	-3.00149	0.0171029		HHIPL2	-7.47872	0.00128837		PGM5P2	-2.10542	0.0228918		SLC2A3	-2.8296	0.0313479
C3orf25	-3.53354	0.00243256		HHLA3	-3.45388	0.0197136		PHF11	-2.48044	0.0297221		SLC35A4	-4.55788	0.0200865
C5orf15	-2.40349	0.0148203		HIGD1B	-4.56636	0.0224269		PHF17	-2.16848	0.0327819		SLC44A2	-2.54086	0.0429055
C5orf25	-2.27041	0.0174862		HMGA1P4	-3.47044	0.00611173		PHF20	-2.28545	0.0324821		SLC46A1	-3.13726	0.0230894
C6orf223	-5.17871	0.048689		HNRNPUL2	-3.05514	0.0211836		PIKFYVE	-2.22007	0.0429895		SLC48A1	-2.55996	0.0363111
C9orf153	12.0477	0.00495192		HOMEZ	-3.11355	0.0119144		PILRA	-3.82233	0.00805425		SLC5A11	-2.60101	0.0252421
C9orf9	-2.49651	0.0327093		HOTTIP	-5.93526	0.0064526		PKD1L2	-2.49909	0.00850687		SLC6A17	-2.32713	0.0496548
CACHD1	-2.19028	0.0275624		HOXA1	-4.11695	0.0074054		PKLR	-4.98669	0.0339571		SLX1A	-5.38772	0.0290616
CAND2	-2.1986	0.0358367		HOXA4	-5.58733	0.043029		PLAC9	-2.99411	0.0450596		SMG8	-2.39508	0.0175893
CASP7	-4.72201	0.000770378		HOXB2	-4.26177	0.0233467		PLAGL1	-2.55642	0.0127278		SMG9	-3.00856	0.0232284
CATSPER1	-3.53181	0.00953883		HOXB5	-2.08268	0.0480454		PLAGL2	-3.17641	0.00840602		SMPD1	-3.82667	0.0157823
CC2D1B	-2.41374	0.043652		HOXC5	-2.09268	0.0334136		PLAT	-2.11086	0.0341278		SMURF2	-2.79493	0.0174439
CCDC103	-4.71447	0.0241526		HPDL	-7.4343	0.0014109		PLCG1	-2.50048	0.0309364		SNAI3	-10.5422	0.00110437
CCDC117	-2.25906	0.0179277		HRCT1	-11.9152	0.0208109		PLEKHD1	-3.7517	0.0188595		SNRNP27	-5.24076	0.00186277
CCDC136	-2.81848	0.0204795		HSPB11	-2.43372	0.0276901		PM20D2	-2.89874	0.0197611		SNW1	-2.26562	0.0429227
CCDC148	-3.35031	0.0101003		HSPB2-C11orf52	-2.67554	0.0193701		PNPLA3	-3.17168	0.00393884		SNX10	-2.47185	0.0163332
CCDC15	-2.68302	0.0179752		HSPD1	-2.19687	0.0488039		PNPO	-3.35288	0.0139738		SP140	-3.19885	0.030467
CCDC157	-2.01552	0.0464178		HYDIN	-6.68182	0.000858142		PODXL	-3.29442	0.00598722		SP140L	-2.50322	0.0153737
CCDC43	-2.03349	0.0488236		HYI	-2.79043	0.049026		POLDIP2	-3.18648	0.0169997		SPATA7	-2.51206	0.0404707
CCDC62	-2.02716	0.0268325		IBA57	-2.11654	0.0422441		POLL	-4.17832	0.0184798		SPNS3	-4.59479	0.0470924
CCDC69	-3.24376	0.00835277		ICA1	-2.37712	0.0366468		POLR2J2	-2.66977	0.00152506		SPTSSA	-4.73418	0.015282
CCDC7	-3.02138	0.0206637		IFFO2	-2.75354	0.0287138		POP4	-2.73341	0.0220436		SRF	-2.50362	0.0221624
CCDC90B	-2.52684	0.018397		IFITM5	-4.37898	0.0484964		PPIEL	-2.41272	0.022656		SRGAP2C	-2.51976	0.0434566
CCDC97	-3.30679	0.00821171		IFNGR2	-2.30384	0.0422177		PPL	-2.53107	0.0476638		SRSF3	-3.73813	0.00428708
CCK	-4.38388	0.0270686		IGDCC3	-6.48483	0.0468688		PPM1F	-2.44161	0.0352226		SRXN1	-3.82716	0.00241648
CCNJ	-2.22255	0.0438206		IL10RA	-2.89615	0.0299063		PPP2R3A	-2.04709	0.0200218		SSH2	-2.75271	0.0168411
CD46P1	-8.85382	0.00456683		IL12RB1	-6.54702	0.0293455		PPP2R5D	-2.48957	0.0441768		SSH3	-2.54471	0.0285531
CD8A	-3.37703	0.0413114		IL9R	-16.2916	0.000203914		PPP3CC	-2.19977	0.0350333		SSR2	-2.52671	0.0445547
CDC23	-2.48536	0.0224117		INPP1	-2.33216	0.039228		PRDM11	-2.89083	0.0175715		SSX6	-5.15718	0.0482392
CDK4	-2.77649	0.0150037		INTS4	-2.33524	0.0344386		PREB	-2.14087	0.045552		ST5	-2.4787	0.0400008
CDKL5	-4.71597	0.00143859		IPMK	-2.41684	0.0492217		PRELID2	-2.1161	0.0491692		ST6GALNAC2	-2.98101	0.020962
CECR2	-4.0776	0.0162165		IRF5	-2.42273	0.0478752		PRKAG1	-3.00588	0.016585		STAMBP	-2.16663	0.0350812
CECR6	-2.22818	0.0484583		ITGAV	-3.4339	0.00640208		PRR11	-2.28137	0.0213881		STAU1	-2.72831	0.0187767
CELF5	-3.39336	0.00509336		ITGB8	-2.07156	0.0227797		PRR14L	-2.94375	0.00764567		STRA6	-5.8634	0.0378219
CENPBD1	-3.18875	0.0101839		ITIH2	-6.22305	0.0219609		PRRT2	-2.78238	0.0455308		STS	-4.85302	0.00930902
CENPE	-2.14374	0.0315961		KAT2B	-2.42788	0.0448706		PSMC1	-2.50356	0.0403696		STX18	-2.49729	0.019342
CEP128	-2.47139	0.0236021		KB-1896H10.1	-2.37815	0.0058017		PTBP1	-2.61003	0.0298992		STXBP5L	-2.59174	0.0124356
CEP19	-11.7202	0.00321251		KBTBD13	-6.81989	0.0406576		PTK2	-2.92127	0.00633007		SUSD1	-2.44187	0.0301379
CEP250	-2.71029	0.0201632		KCNE1	-2.56053	0.0444432		PTMA	-2.89396	0.00808055		SWAP70	-4.08382	0.00120916
CGNL1	-2.47179	0.0327033		KCNK6	-2.11367	0.0471149		PTPN7	-3.80305	0.0362554		SYN2	-2.76606	0.0085321
CHDH	-2.74997	0.0388364		KCTD11	-3.20839	0.0254367		PXDC1	-2.35558	0.0423576		SYNPO2	-3.91039	0.00149561
CHIC2	-2.59736	0.0238026		KCTD20	-2.18523	0.03866		PXMP4	-4.04712	0.0140852		SYT12	-2.90538	0.0193159
CITF22-92A6.1	-3.34052	0.0118093		KDELC2	-3.12026	0.0153538		PYCR2	-5.75121	0.00396284		TADA3	-2.2931	0.0275115
CLASP2	-2.35743	0.0143245		KDM1B	-2.12296	0.0205018		R3HDM1	-2.08189	0.0453325		TAF12	-3.0471	0.0100604
CLDND2	-2.71389	0.0174552		KIAA0100	-2.30972	0.0466263		RAB11FIP1	-2.9815	0.00714046		TAF13	-3.8526	0.00454714
CLIC2	6.51095	0.0125563		KIAA1467	-2.46556	0.0216363		RAB15	-4.46362	0.0375431		TAF7	-2.22872	0.0469809
CLIP3	-2.54394	0.0198588		KIF20A	-3.45482	0.00736422		RABGEF1	-9.55499	0.0201332		TAF8	-2.02835	0.0328537
CLN6	-7.3732	0.00491804		KIF3B	-2.93928	0.0115153		RABL2A	-2.36423	0.0149674		TAL1	-4.63171	0.0284879
CNTRL	-2.37186	0.0226684		KIF7	-6.00009	0.00738098		RAI14	-2.46644	0.0191927		TBC1D10B	-3.86135	0.00489227
COL4A1	-2.34656	0.0344751		KLF13	-2.28627	0.0211396		RALGAPA1	-2.11958	0.0422215		TBC1D3P5	-6.93394	0.0455283
COL5A2	-2.21214	0.0165924		KLF15	-2.68945	0.0354662		RAP1A	-2.28012	0.0241619		TBK1	-2.69571	0.0152599
COQ9	-2.82907	0.0179552		KLHDC1	3.33939	0.00538053		RARG	-2.0977	0.0290507		TBPL1	-2.52802	0.0172587
CPA4	-2.34625	0.0161767		KLHL20	-2.50508	0.0200158		RASGRF1	-7.46366	0.00523976		TCEB3	-2.48489	0.0312172
CREB3L2	-2.29603	0.045291		KLHL2P1	-4.88384	0.0302301		RASSF3	-2.73842	0.0104026		TCF19	-2.44259	0.0259148
CREBL2	-3.06814	0.0043552		KLK5	-3.66694	0.0358288		RASSF6	-3.56141	0.00228422		TCTN1	-2.42146	0.0105475
CRIM1	-3.45533	0.00591339		KLK6	-4.89302	0.0139859		RASSF8	-2.01558	0.0376224		TDP2	-2.74547	0.0236105
CRYAB	3.29967	0.0293714		KRCC1	-2.13101	0.0228977		RBAK	-2.08761	0.0498855		TEAD4	-2.38326	0.0488996
CRYGS	-2.12668	0.0409322		KRT15	-3.00568	0.0134778		RBFOX2	-2.24586	0.0263593		TET2	-2.74952	0.00681794
CSAG2	-2.7344	0.0113104		KRT20	-2.45516	0.0481525		RBM14	-2.60965	0.0297096		TFAM	-3.139	0.0100258
CSF2RA	-2.43901	0.0110279		KRT7	-2.96321	0.0327087		RBMS2	-2.50109	0.0311248		TGM2	-2.43729	0.04544
CSMD2	-2.78146	0.00605933		KRT80	-4.61424	0.00280099		RBP5	-2.43228	0.0337147		THBS1	-6.44546	0.000506756
CTB-157D17.1	-3.51264	0.00379411		KRTAP4-7	-2.58537	0.0247992		RBPJ	-2.46369	0.0196874		THUMPD1	-2.67325	0.0384567
CTB-161K23.1	-5.15718	0.0482392		KTN1	-2.27924	0.0374136		RBPMS2	-3.82043	0.0138318		TM4SF19	-2.60555	0.00580373
CTC-260F20.3	-5.05686	0.0367223		LCTL	-4.10646	0.0325023		RC3H2	-3.63342	0.0053822		TMC5	-2.2244	0.00634257
CTD-2008P7.6	-9.58572	0.0482041		LEKR1	-3.13897	0.0478194		RERE	-2.0044	0.0487258		TMEM106A	-3.57235	0.028931
CTD-2135J3.4	-4.21733	0.0194611		LEMD1	10.085	0.0141743		RFX3	-3.07707	0.00555392		TMEM129	-3.05718	0.0166982
CTD-2207P18.2	-2.7358	0.0427325		LEPRE1	-2.38328	0.0443563		RGS19	-2.55733	0.0386897		TMEM143	-2.62386	0.0344839
CTD-2291D10.1	-5.99846	0.0485113		LETMD1	-2.18979	0.0447294		RIBC2	-2.01764	0.0156955		TMEM194B	-2.1609	0.0345563
CTD-2330K9.3	-2.62486	0.0472069		LHFPL2	-2.2053	0.0435927		RIT1	-2.50646	0.0157083		TMEM231	-3.08334	0.0214795
CTD-2514K5.4	-2.56415	0.042874		LIMD2	-2.38363	0.0231362		RLN1	-5.05686	0.0367223		TMEM39A	-2.31387	0.042354
CTDP1	-2.43466	0.0399417		LINC00106	-4.73583	0.041932		RNF11	2.12755	0.0335016		TMEM40	-3.0101	0.0282578
CTGF	-4.23818	0.00934439		LINC00361	-2.95405	0.0200154		RNF141	-2.19125	0.0345455		TMEM55A	-2.18485	0.0495083
CTH	-2.59557	0.0301983		LINC00426	-4.21733	0.0194611		RNF144B	-2.54273	0.0360433		TMEM60	-2.77406	0.0379006
CTSZ	-2.78394	0.0367114		LMOD3	-6.251	0.00749418		RNF145	-3.50306	0.00332848		TMEM62	-2.81144	0.0280115
CXCL3	-7.71104	0.0198109		LMTK2	-2.73919	0.0161442		RNF149	-2.06038	0.0459267		TMEM98	-2.34033	0.0449898
CYB5R4	-2.95438	0.00666979		LNX1	-3.42607	0.010768		RNF168	-2.60482	0.0252918		TMPRSS5	-4.68123	0.0466834
CYB5RL	-3.28784	0.00475555		LPGAT1	-2.90596	0.0131883		RNF20	-2.53484	0.0201214		TNS4	-2.46032	0.0281052
CYP24A1	-2.50956	0.0323527		LRGUK	-3.09849	0.0186443		RNMTL1	-2.81521	0.0350451		TOR2A	-2.99041	0.0312746
CYP4F11	-3.32474	0.00571457		LRRC3	-3.07582	0.0401381		RP1-101K10.6	-2.4031	0.0425089		TRAF5	-2.10775	0.0393838
CYR61	-3.99669	0.000563356		LRRC37A2	-4.61789	0.0226611		RP11-1012A1.4	-2.52827	0.0476185		TRAFD1	-2.1143	0.0348497
DAB2	-2.2201	0.0457663		LRRC57	-2.38851	0.0185656		RP11-103H7.5	-11.4987	0.00859125		TRIM21	-2.72861	0.0234925
DCAF10	-3.65992	0.00111282		LRRIQ3	2.00033	0.0264406		RP11-1060J15.4	-3.63701	0.02348		TRIM39-RPP21	-2.76823	0.0370783
DCAF16	-2.85969	0.00929919		LRRN4	-4.12944	0.0053038		RP11-10A14.5	-10.2642	0.00482848		TRIM44	-2.11284	0.0477629
DCTN6	-2.14464	0.0255385		LY6G5B	-3.4361	0.0178672		RP11-1166P10.1	-3.80761	0.0157699		TRIM55	-3.93807	0.0373738
DDHD2	-3.49382	0.00187921		LYPLA1	-2.37743	0.0475688		RP11-11N9.4	-2.19872	0.0034721		TRIM56	-2.29585	0.0386143
